# Supplementary material for: Effect of exercise on multi-compartment lipid metabolism in murine models fed an obesogenic diet using non-targeted LC/MS
Source: Front Nutr. 2025 Oct 23;12:1673002. doi: 10.3389/fnut.2025.1673002 (PMC12588870; doi:10.3389/fnut.2025.1673002)
Supplement: Supplementary file 1 [file Table_1.XLSX]

## Sheet: Table S1
				Table S1: Relative concentrations (in ng/mg) of all the detected lipid species
Lipids	RT	m/z	adduct ions	Liver																				Left ventricle (LV)																				Plasma
				SED CON_Liver	SED CON_Liver	SED CON_Liver	SED CON_Liver	SED OBD_Liver	SED OBD_Liver	SED OBD_Liver	SED OBD_Liver	EXE CON_Liver	EXE CON_Liver	EXE CON_Liver	EXE CON_Liver	EXE CON_Liver	EXE CON_Liver	EXE CON_Liver	EXE OBD_Liver	EXE OBD_Liver	EXE OBD_Liver	EXE OBD_Liver	EXE OBD_Liver	SED CON_LV	SED CON_LV	SED CON_LV	SED CON_LV	SED OBD_LV	SED OBD_LV	SED OBD_LV	SED OBD_LV	EXE CON_LV	EXE CON_LV	EXE CON_LV	EXE CON_LV	EXE CON_LV	EXE CON_LV	EXE CON_LV	EXE OBD_LV	EXE OBD_LV	EXE OBD_LV	EXE OBD_LV	EXE OBD_LV	SED CON_Plasma	SED CON_Plasma	SED CON_Plasma	SED CON_Plasma	SED OBD_Plasma	SED OBD_Plasma
FA 12:0	7.414	199.17	[M-H]-	15.3636	15.5803	12.8929	17.8566	14.2919	13.7148	16.3067	12.1203	15.1413	12.3433	12.7088	11.8429	12.545	13.161	10.6252	18.5506	14.4837	23.3989	12.9384	16.2951	80.1006	53.356	70.5436	61.1834	55.6945	57.2834	51.141	52.7195	52.3527	56.1673	51.1971	49.3415	51.3207	55.3077	52.2504	47.5905	66.3844	58.3333	45.1233	33.8669	12.145	11.8807	11.3857	11.8835	12.7559	10.4915
FA 13:0	8.593	213.186	[M-H]-	5.98298	6.11869	4.97682	6.86657	5.42939	5.49579	6.10446	4.50021	5.57239	4.92032	4.91225	5.21267	5.30938	4.9699	4.17624	7.10848	5.51761	7.84588	4.86861	5.36461	8.05712	5.19282	6.48829	6.1524	5.57505	5.55398	5.13101	5.52355	5.52284	5.30217	4.97907	4.85412	5.01162	5.44168	5.82833	4.62707	7.10088	5.33322	4.59739	3.35369	1.15168	1.06521	1.05656	1.10561	1.18447	1.01429
FA 14:0	9.76	227.201	[M-H]-	1846.68	1854.05	1745.08	2225.33	1698.44	1763.98	1811.46	1426.27	1798.46	1524.34	1529.27	1530.24	1654.74	1535.2	1309.14	2075.74	1711.78	2450.99	1504.58	1686.22	2924.48	1773.93	2124.16	1990.44	1860.21	1893.13	1766.71	1835.41	1734.44	1952.44	1770.06	1666.85	1743	1772.46	1895.84	1750.99	2388.37	2221.71	1688.58	1217.47	378.621	356.42	380.329	367.585	374.278	358.285
FA 14:1	8.725	225.186	[M-H]-	6.32502	8.0946	7.65622	10.2224	6.73795	7.14803	7.62454	6.02596	7.26318	5.305	5.86228	3.1141	5.38944	5.43435	4.29356	7.14538	7.26565	12.7755	6.60154	13.9442	14.6296	9.9283	14.5614	13.4042	8.76924	6.73831	6.30248	7.15571	8.25898	9.49397	12.8421	8.86942	8.65462	6.47821	7.45691	11.0667	10.4256	11.5728	3.75878	1.87438	1.82207	1.62152	1.46864	1.68128	1.08768	0.835732
FA 14:1;(2OH)	7.67	241.181	[M-H]-	0.982619	0.971627	0.782228	0.89017	0.791659	0.884401	1.01378	0.653873	0.99855	0.779825	0.674699	0.907335	0.865712	0.654212	0.616337	1.16459	0.921373	1.30749	0.855222	0.845754	5.04165	3.21569	3.58158	3.56662	3.25359	3.68095	2.98921	3.12237	3.16791	3.93513	3.64217	3.29818	3.20987	3.68249	3.29883	3.30983	4.31515	4.24287	3.07863	2.66002	0.544626	0.445961	0.51108	0.572621	0.60426	0.597572
FA 15:0	10.345	241.217	[M-H]-	16.6573	17.3354	16.9406	18.9909	21.949	20.3558	23.1714	19.8322	17.4254	14.7113	16.3547	15.1822	16.3952	13.9532	12.2313	24.2869	19.1952	33.9369	18.0733	20.9718	27.0359	17.1781	18.799	17.1339	21.6169	21.0471	21.4301	21.5837	19.9913	18.6447	16.3652	16.4472	16.5751	19.2994	18.9871	19.1234	26.284	25.9458	18.4934	14	3.28449	3.17233	4.08081	3.20122	3.71808	3.48781
FA 15:1	9.346	239.202	[M-H]-	0.731235	0.847393	1.09992	1.04123	0.67934	0.643798	0.552364	0.446254	0.76893	0.455273	0.880384	0.420185	0.648563	0.571113	0.340873	0.88129	0.628679	1.29746	0.42367	0.67149	0.726156	0.392916	0.577675	0.461241	0.44707	0.355869	0.316072	0.361304	0.667628	0.415193	0.404822	0.445722	0.357916	0.458977	0.541214	0.310922	0.391047	0.521427	0.241385	0.165081	0.131001	0.113493	0.128053	0.072712	0.0965161	0.0716501
FA 15:2	7.927	237.186	[M-H]-	0.116228	0.110614	0.101277	0.0835089	0.577447	0.299489	0.419887	0.73431	0.0832292	0.1712	0.0799575	0.162327	0.109637	0.0601647	0.116542	0.165779	0.396488	0.527853	0.256381	0.320288	0.231287	0.121779	0.274262	0.105032	0.734789	0.189935	0.41099	0.677305	0.0964208	0.304979	0.209411	0.429673	0.121413	0.0890432	0.135206	0.0605418	0.354156	0.221336	0.316399	0.0571963	0.511998	0.295801	0.346585	0.133447	1.01234	0.547899
FA 16:0	11.234	255.231	[M-H]-	901.192	965.17	991.03	1135.37	988.636	983.129	903.592	779.193	902.003	606.345	656.113	499.261	677.77	677.411	500.39	1060.13	950.92	1816.57	753.036	718.63	798.347	544.502	732.038	713.784	585.683	560.192	507.088	566.244	480.197	562.361	536.579	517.489	496.671	593.317	638.549	475.688	760.185	781.776	421.497	277.405	119.014	105.044	108.421	100.454	112.836	106.158
FA 16:0;(2OH)	8.73	271.227	[M-H]-	0.566842	0.677683	0.397629	0.568501	1.14635	0.683205	2.33877	0.852113	1.35769	0.833217	0.726049	0.258844	0.473062	0.49421	1.18785	0.772499	0.499049	2.31521	0.702735	1.26409	0.961738	0.560685	0.737103	0.585802	0.427966	0.313202	0.261718	0.265387	0.546164	0.498201	0.984432	0.602569	0.603508	0.275887	0.319889	0.559828	0.629026	0.810549	0.217392	0.199051	0.0884615	0.0552396	0.063044	0.0549337	0.0589384	0.051324
FA 16:1	10.114	253.216	[M-H]-	507.713	547.561	560.649	683.404	378.595	402.235	229.539	191.223	441.085	193.061	292.59	91.4706	238.174	302.996	83.2144	402.128	403.975	763.381	222.802	153.731	116.826	94.6886	174.763	166.704	98.5465	98.9167	79.167	96.6063	70.4327	106.475	91.1953	75.7523	63.6882	93.106	126.459	69.3311	140.794	165.158	46.9798	10.4982	30.377	25.0347	31.7567	19.9091	23.7398	18.0156
FA 16:2	9.179	251.201	[M-H]-	9.01963	11.6611	11.9297	14.7583	21.0069	19.4109	23.2736	25.4187	12.7551	8.292	11.6384	5.48458	8.53776	9.18185	7.93974	22.7106	20.122	56.1724	19.7114	38.4181	12.8265	9.65584	18.105	14.3697	19.5617	16.8318	17.353	24.2535	10.9183	16.6644	16.4961	17.6053	12.521	14.8308	25.2102	18.954	19.2597	28.8591	11.1769	0.550793	1.15834	0.805883	1.236	0.730175	1.27569	1.19131
FA 16:3	8.681	249.185	[M-H]-	2.31914	2.93393	2.62637	3.17207	4.98589	5.16598	3.76092	3.98259	2.52721	1.35143	2.06541	0.812747	1.81463	1.7178	1.30639	5.36132	6.30973	16.5569	3.82679	3.48682	2.02326	1.6562	2.78984	2.56676	2.39169	1.94127	1.82491	2.21057	1.72792	0.0734327	2.80991	2.37248	1.60305	1.89235	2.67068	0.025176	2.55544	3.21942	1.37936	0.0653816	0.389561	0.267379	0.358822	0.264646	0.322969	0.314865
FA 17:0	12.186	269.248	[M-H]-	20.7225	19.7648	21.0208	22.5124	22.1325	21.4078	27.6175	25.1949	22.919	23.8637	23.6641	30.0929	28.3072	21.2993	29.0534	28.3377	20.546	30.8493	22.1705	24.8422	69.1335	41.3781	43.1254	37.8353	36.0536	35.4928	36.7684	38.8554	42.4876	44.7413	41.8255	41.2603	42.601	45.1518	46.5372	38.9733	49.3413	43.7556	34.2039	33.4669	8.58988	9.54469	10.9237	9.93585	11.0433	10.4591
FA 17:0(2OH)	9.696	285.243	[M-H]-	0	0	0	0	0	0	0	0	0	0	0	0	0	0	0	0	0	0	0	0	0	0	0	0	0	0	0	0	0	0	0	0	0	0	0	0	0	0	0	0	0	0	0	0	0	0
FA 18:0	12.385	283.262	[M-H]-	809.478	911.044	909.084	1041.42	859.791	878.131	871.422	704.436	863.284	768.427	755.706	708.514	780.029	790.735	636.352	903.984	850.275	1151.01	747.387	974.273	1676.05	1075.25	1247.61	1172.55	1093	1053.29	990.77	1061.42	940.436	1023.84	1032.46	946.039	1010.05	1057.58	1143.33	989.124	1430.61	1253.47	929.767	604.32	224.113	213.341	217.67	218.784	235.829	224.174
FA 18:0(2OH)	8.265	299.257	[M-H]-	1.42559	1.24074	0.879607	1.51179	1.00947	1.00028	0.889461	0.955335	1.43205	0.891434	0.710002	0.844976	0.810944	0.758912	0.673035	1.07139	1.22662	1.45436	0.896512	0.827975	2.03342	1.21819	1.38407	1.79173	1.24033	3.86912	0.787289	0.833905	0.771051	0.792644	0.783077	0.814019	0.675253	0.700282	0.994513	0.710408	2.46395	0.850243	0.56531	0.53584	0.247927	0.197399	0.205858	0.263126	0.965763	0.289544
FA 18:1	11.531	281.246	[M-H]-	1281.05	1386.17	1438.04	1841.19	1040.02	1135.13	779.886	651.638	1341.12	797.014	837.843	357.235	702.487	951.115	372.855	1203.56	1131.32	2192.43	702.368	981.069	716.782	614.562	1053.2	974.394	597.99	606.444	493.468	604.431	441.378	630.861	570.936	454.653	450.343	574.92	762.159	418.237	771.483	965.248	293.444	27.3515	105.495	78.6777	94.5932	67.0582	75.7361	78.9021
FA 18:2	10.82	279.23	[M-H]-	829.108	985.696	973.143	1217.69	591.343	491.938	757.189	799.546	963.335	619.828	824.59	514.561	796.939	756.454	547.831	1519.97	1138.36	2581.84	364.281	2050.65	961.297	808.716	1356.58	1176.99	1277.55	1264.54	1229.06	1427.29	700.841	1040.51	908.951	907.023	807.215	977.327	1287.54	949.932	1309.09	1880.8	951.751	105.644	120.018	99.4695	106.103	61.5516	143.419	180.26
FA 18:3	9.827	277.215	[M-H]-	127.487	140.454	167.323	200.383	136.779	125.383	135.026	120.161	117.674	90.8277	106.482	61.5267	115.54	95.9988	61.7595	113.335	97.0576	226.913	83.5118	27.9568	87.1248	76.2928	121.769	118.562	37.8453	27.9583	24.87	32.7298	71.1235	104.541	72.2209	91.6405	74.6419	87.5916	141.043	12.5349	28.437	26.7377	18.0581	2.74645	30.2877	23.3894	24.322	9.92688	6.78397	4.95351
FA 18:4	9.255	275.201	[M-H]-	5.10321	6.65754	7.33859	6.29118	2.50101	1.14065	2.4313	2.22192	6.23085	3.70506	5.49361	3.38198	6.83333	3.91482	2.83748	1.13494	1.15969	2.31331	0.97696	0.946054	1.33909	0.848478	0.959312	1.04385	1.43661	1.26977	1.33464	1.3404	0.856421	0.627302	0.53765	0.695329	0.788648	0.90532	0.937258	0	1.7203	1.39405	0	0	0.416525	0.371541	0.496666	0.17114	0.212164	0.195001
FA 18:4;(2OH)	8.363	291.2	[M-H]-	0.467237	1.26809	2.56042	0.877017	1.52465	0.127257	1.2269	0.333452	0.0787369	0.052102	0.531756	0.401719	0.260602	0.758449	0.207083	0.650895	0.772896	0.367489	0.827784	4.4258	0.942587	0.763354	1.63518	3.05285	1.88294	1.47318	2.0925	1.07701	0.197811	3.35441	3.80493	8.01125	0.564114	1.92892	1.27266	1.56157	3.88546	2.67901	1.19927	0.177503	0	0	0	0	0	0
FA 19:0	13.337	297.279	[M-H]-	4.94419	3.79133	4.32512	5.798	4.52706	4.12222	4.37901	3.32022	5.66752	5.18904	3.46897	3.62619	4.45954	3.13608	2.96427	4.58387	3.16646	5.88828	4.07663	10.3328	22.1946	14.3321	17.8357	10.4056	13.7531	12.8443	12.0112	11.6777	9.82818	15.8355	14.0233	12.4054	14.1782	12.8886	14.6856	11.9641	14.5445	12.37	11.4615	6.78865	3.56933	2.85063	3.45706	2.36514	3.23723	2.89867
FA 20:0	13.332	311.293	[M-H]-	56.9559	60.208	53.7119	62.6306	61.1931	59.2506	68.9981	54.7235	61.4021	50.3662	46.8439	45.3242	54.8344	49.0249	41.8368	71.5499	55.8666	90.9171	58.7207	69.3571	118.585	76.3632	92.5473	79.4631	85.0044	81.6448	77.3016	86.5692	68.9246	79.1409	76.7371	77.3101	76.0218	78.3301	86.1215	68.45	93.2966	86.7855	69.7255	42.457	18.6463	17.5569	18.1792	15.598	17.9274	17.8818
FA 20:0;(2OH)	10.813	327.289	[M-H]-	0.308416	0.243549	0.182108	0.318298	0.135055	0.133085	0.164733	0.255213	0.345279	0.279791	0.23318	0.210726	0.182447	0.156146	0.163994	0.157393	0.0929476	0.188033	0.325289	0.0979805	0.371021	0.231887	0.360933	0.390691	0.0496043	0.0318715	0.0259282	0.0498581	0.182428	0.222233	0.250595	0.265866	0.154359	0.237663	0.29712	0.0608419	0.0283346	0.0598336	0.0471752	0.0382235	0.0272774	0.0360865	0.0384645	0.00591773	0.0200413	0.0124082
FA 20:1	12.59	309.278	[M-H]-	97.4872	107.823	92.3629	125.331	71.3431	80.8045	53.9118	41.7526	99.9315	68.3859	64.6134	27.0675	61.6017	75.3444	27.0709	68.754	66.9025	141.883	61.4737	110.633	114.853	98.2242	142.156	79.3114	96.6881	75.4378	97.2303	91.7774	64.6571	103.603	100.609	89.3905	87.0059	70.9196	103.716	50.8503	47.3951	77.0458	96.9937	5.60382	14.5429	15.1733	17.0634	3.01416	7.12538	5.69676
FA 20:2	11.722	307.262	[M-H]-	39.89	49.5926	47.7933	64.512	73.3775	72.48	71.9484	51.905	56.5544	51.1063	41.4992	24.2641	41.5959	40.4555	25.9102	72.3356	66.8124	144.543	69.0584	79.0808	56.9681	48.4865	75.2184	59.9486	65.09	63.6255	77.7523	60.7484	34.9485	58.7996	57.2815	45.3417	39.0944	42.1445	41.8608	40.6531	52.991	69.7378	72.3388	18.9037	2.50768	2.0165	3.56635	1.93624	3.74216	4.06331
FA 20:2;(2OH)	8.958	323.259	[M-H]-	0.0241703	0.0655931	0.0824838	0.119593	0.068703	0.237664	0.193821	0.172918	0.0417026	0.0299336	0.166982	0.0721137	0.109898	0.146036	0.139858	0.281291	0.189172	0.497942	0.268849	0.426968	0.101031	0.0517323	0.0371233	0.080862	0.0933437	0.0529411	0.0160281	0.0527575	0.0324415	0.0137443	0.0360798	0.0818762	0.0406835	0.00314653	0.0466176	0.0432627	0.0424403	0.144148	0.0418243	0.0700841	0.00701591	0.00623157	0.00524913	0.00864959	0.00829007	0.0155464
FA 20:3	11.257	305.247	[M-H]-	142.059	172.536	159.93	184.684	191.968	205.545	175.625	124.263	137.611	98.1093	100.262	53.1776	92.3354	100.225	61.8984	154.52	168.843	346.642	131.912	159.103	143.17	107.622	176.596	143.348	157.59	151.728	134.981	125.489	83.6832	95.7044	106.889	94.9467	78.6537	115.165	103.268	65.9521	122.581	129.898	109.408	10.711	5.29454	3.33994	5.19668	2.83565	3.37405	3.26079
FA 20:4	10.747	303.23	[M-H]-	620.711	755.925	706.271	803.567	900.395	989.716	868.164	702.275	675.926	448.253	475.85	290.289	475.338	449.349	369.477	997.337	904.37	1887.04	770.487	587.36	371.243	288.105	573.185	470.925	494.409	477.68	395.993	488.28	284.031	383.906	371.651	267.078	262.024	346.651	383.424	321.229	464.403	559.193	505.366	46.5753	13.2203	13.9352	14.7167	11.5455	24.3075	24.3859
FA 20:5	9.856	301.216	[M-H]-	86.9321	106.39	108.761	97.4685	5.87089	5.70961	3.91276	2.83469	89.9586	34.2388	87.8613	25.8194	64.8913	51.0845	20.0362	5.07391	4.95865	8.93685	2.53277	1.14064	15.6261	14.7044	32.2203	30.6771	2.05145	1.4671	0.973579	1.39023	14.735	13.194	14.7996	12.3441	11.4769	15.445	13.7997	0.564082	1.53944	1.1909	1.86138	0.0425674	1.75776	2.05541	2.95351	1.81744	0.15778	0.105227
FA 20:5;(2OH)	5.817	317.212	[M-H]-	0.230034	0.293451	0.346988	0.425571	0.0159821	0.0104839	0.030236	0.0179941	0.0404891	0.0909581	0.0516924	0.0551155	0.0511033	0.0251738	0.0771914	0.00953014	0.00335474	0.0152652	0.0254251	0.00564343	0.0454751	0.0216846	0.0790118	0.0661328	0.0108758	0.0208305	0.00942575	0.0286276	0.0236056	0.0303591	0.0260757	0.0169834	0.0176356	0.0367753	0.0967382	0.0232495	0.0180423	0.010363	0.0379505	0.50045	0.0241401	0.0137354	0.0124914	0.0177081	0.0380502	0.0127878
FA 21:0	13.792	325.31	[M-H]-	1.71818	1.7366	1.47184	1.50712	1.70337	1.70799	2.10607	1.59138	2.18505	1.59219	1.84427	1.16151	1.84274	1.14669	1.33516	1.85787	1.24638	2.02164	1.81299	6.01915	9.20861	5.95505	8.73164	3.98324	6.77177	6.45668	5.32938	5.47378	4.84495	5.26001	6.15436	7.20412	6.56695	5.47763	5.98414	3.43925	4.86405	3.20635	3.60797	1.60277	3.92133	2.70551	3.58061	1.74843	1.68807	1.60877
FA 22:0	14.271	339.326	[M-H]-	13.1872	10.4608	11.8078	12.5872	13.0288	12.7975	15.5667	11.9091	14.3105	10.0421	10.1095	8.74284	11.835	9.00855	7.53387	15.0081	11.6264	19.8359	15.7426	18.8927	34.0126	21.8891	27.6761	17.64	23.076	20.8741	21.4327	18.7774	18.7322	21.2538	22.7612	22.354	21.096	18.8951	23.4214	18.6954	20.5637	20.9415	19.7308	11.5877	6.66572	6.96138	5.46665	4.83529	5.33204	5.80429
FA 22:0;(2OH)	11.61	355.321	[M-H]-	0.377064	0.309339	0.297289	0.313448	0.49027	0.357698	0.354593	0.468296	0.479095	0.391388	0.354037	0.171139	0.260916	0.264287	0.232894	0.388715	0.214674	0.522643	0.370707	0.222341	0.182397	0.119022	0.145033	0.151497	0.0980267	0.0908006	0.101788	0.123224	0.155772	0.0913342	0.0982939	0.142399	0.0497918	0.0561921	0.0761493	0.0584534	0.120872	0.0751869	0.0663226	0.0344818	0.0525665	0.0517869	0.0644025	0.0252974	0.0511431	0.0524404
FA 22:1	13.501	337.31	[M-H]-	20.1092	23.4467	15.3609	19.459	21.3996	17.9678	17.2586	12.7774	20.7679	12.5496	16.4661	9.12708	19.9283	14.7862	7.47017	14.4711	11.8257	26.1701	26.4551	29.0432	29.8977	27.4468	43.0182	21.1837	32.6746	21.1123	30.6019	27.475	17.2534	24.5674	28.3643	28.69	25.7003	19.2682	28.0108	12.2602	11.9599	14.5331	31.2047	1.94609	4.14253	3.52991	3.55737	0.47185	1.49846	1.13156
FA 22:4	11.697	331.262	[M-H]-	45.0869	62.8596	60.1398	64.6807	126.445	124.226	126.57	96.7368	81.444	50.7159	57.9852	29.8467	50.6396	48.1786	27.8553	133.095	119.647	264.868	124.704	268.575	115.369	97.9579	171.004	152.496	244.832	210.671	199.819	182.426	81.2535	93.3751	119.976	94.728	70.9163	87.2802	78.9854	110.959	158.113	178.614	177.238	41.7289	2.02816	1.39525	3.63531	1.32753	3.54765	4.19034
FA 22:4;(2OH)	9.393	347.259	[M-H]-	0.0486655	0.0606401	0.0300281	0.0935969	0.13372	0.217996	0.166911	0.102566	0.0630391	0.0628768	0.0388313	0.00734636	0.0335399	0.0280274	0.0261255	0.236912	0.302112	0.897861	0.138537	1.07037	0.00530513	0.00285184	0.192399	0.212424	0.544094	0.422157	0.549577	0.358485	0.112628	0.108537	0.193615	0.193396	0.104202	0.107245	0.106677	0.255265	0.283634	0.648874	0.308779	6.6444	0.00306348	0.00173533	0.00221441	0.00135127	0.00275537	0.01164
FA 22:5	11.194	329.247	[M-H]-	127.106	160.551	150.79	145.069	250.025	244.131	243.262	168.391	163.178	91.409	120.717	53.4237	116.441	101.59	51.1195	227.492	271.1	486.876	224.947	436.326	296.332	241.527	398.051	349.018	355.437	294.496	268.582	265.132	183.198	196.784	257.834	193.377	186.084	222.134	182.668	219.476	305.39	368.159	266.725	34.3235	4.49434	2.43014	4.72851	2.38584	4.95162	5.52242
FA 22:5;(2OH)	8.742	345.243	[M-H]-	0.250419	0.309101	0.302712	0.31565	0.0792732	0.0653891	0.0488807	0.0436955	0.291136	0.137245	0.160174	0.0376872	0.141909	0.127073	0.0871571	0.057754	0.0723778	0.198536	0.104766	0.785546	0.0688441	0.0392228	0.0907003	0.0731969	0.447681	0.300952	0.238092	0.392492	0.0380172	0.0476129	0.0957879	0.026852	0.0205978	0.0342143	0.0302888	0.172604	0.327713	0.499054	0.437595	4.74265	0.00721736	0.00807093	0.0100179	0.00969988	0.0145673	0.00274261
FA 22:6	10.361	327.232	[M-H]-	235.303	271.588	215.284	266.366	38.567	39.8396	37.8814	32.9008	240.118	184.174	180.769	104.757	156.808	155.81	137.98	40.2611	44.7187	85.201	32.6418	52.2268	268.974	194.211	336.288	326.355	50.8972	39.4588	30.7982	37.8591	170.687	217.609	239.348	223.367	172.824	212.511	244.989	27.9576	41.0553	49.9352	39.4434	2.97119	9.25449	6.69109	10.4793	7.69095	0.761462	0.827038
FA 22:6;(2OH)	6.943	343.228	[M-H]-	0.156177	0.188816	0.131022	0.308534	0.00672835	0.00773365	0.0108215	0.00633931	0.132475	0.124866	0.0911611	0.0726456	0.0518795	0.0737117	0.105328	0.012082	0.00344327	0.0185157	0.0132455	0.0645913	0.729909	0.194707	0.399871	0.501901	0.0467103	0.0475516	0.0315712	0.0453229	0.144413	0.273345	0.326242	0.310537	0.202734	0.247037	0.669551	0.0321774	0.0453796	0.0805456	0.0379345	0.48046	0.0194741	0.00690827	0.00591661	0.00898633	0	0
FA 23:0	14.603	353.342	[M-H]-	0.593566	0.39261	0.422671	0.548671	0.393577	0.366096	0.412366	0.295101	0.630483	0.493837	0.345086	0.268379	0.365115	0.273728	0.226709	0.453234	0.346255	0.63799	0.455907	0.379822	1.46643	0.642334	0.974364	0.46283	0.722442	0.837526	0.522469	0.564461	0.713574	0.640278	0.611297	0.720365	0.761608	0.831477	0.673948	0.473346	0.864513	0.562374	0.52383	0.769072	0.544032	0.489301	0.648487	0.242945	0.42037	0.354437
FA 23:0;(2OH)	11.885	369.337	[M-H]-	0	0	0	0	0	0	0	0	0	0	0	0	0	0	0	0	0	0	0	0	0	0	0	0	0	0	0	0	0	0	0	0	0	0	0	0	0	0	0	0	0	0	0	0	0	0
FA 23:1	13.884	351.326	[M-H]-	0.243711	0.262163	0.209359	0.261307	0.307417	0.32796	0.315593	0.285148	0.417288	0.393153	0.251127	0.209572	0.254847	0.189373	0.223971	0.283292	0.189409	0.354314	0.396459	4.78842	2.50294	1.85655	2.68969	1.22409	4.71419	4.42167	3.75874	2.78641	1.22796	1.54497	2.06548	2.37301	1.96119	1.62928	1.73124	1.42106	1.5252	1.91713	3.36093	0.124885	0.375719	0.251397	0.524221	0.148437	0.239597	0.491179
FA 24:0	15.06	367.358	[M-H]-	0.311829	0.540716	0.341357	0.347565	0.414295	0.335695	0.446414	0.384619	0.345401	0.341346	0.26259	0.286518	0.297301	0.201204	0.2125	0.361274	0.356071	0.535409	0.56808	0.780203	1.1751	0.61755	0.78031	0.573589	0.837087	0.981885	0.751092	0.741013	1.02202	0.593329	0.56527	0.865127	0.636239	0.684346	0.653759	0.702612	0.910786	0.953111	0.785307	0.80692	0.302466	0.350995	0.279268	0.151165	0.253147	0.319058
FA 24:0;(2OH)	12.263	383.352	[M-H]-	0.078976	0.0297341	0.0474293	0.125597	0.0154416	0.00865816	0.0275582	0.00456626	0.0948854	0.0568308	0.0496921	0.0181301	0.0102394	0.0511436	0.0151673	0.00445673	0.00931939	0.00562531	0.0142907	0.559015	0.543481	0.181705	0.233953	0.154649	0.170001	0.488346	0.235505	0.149642	0.690032	0.276622	0.206171	0.368993	0.105241	0.268661	0.195496	0.199527	0.256035	0.247993	0.153319	0.0209777	0.0963169	0.0991542	0.120572	0.062809	0.077007	0.0639843
FA 24:1	14.285	365.341	[M-H]-	6.48554	4.03461	5.22871	8.40627	6.21111	6.96223	5.50557	4.24033	8.57515	6.79052	4.06167	3.70531	4.81675	3.97554	3.57982	6.21839	5.24526	9.87747	10.8593	16.4963	8.29453	8.67073	10.9868	4.48729	12.8719	8.60452	13.2068	7.69641	4.94144	7.14566	8.56195	7.88541	5.71332	4.02954	8.9555	6.8805	3.71403	7.58076	15.2407	3.69842	2.32194	4.73699	2.13386	0.54416	1.75109	2.97236
FA 24:1;(2OH)	11.684	381.336	[M-H]-	0.221418	0.1579	0.176933	0.185729	0.205751	0.191897	0.137414	0.18011	0.190082	0.218521	0.1189	0.0576526	0.0617762	0.14055	0.0747553	0.180474	0.185351	0.15905	0.141125	0.0183389	0.0216749	0.0486925	0.0315982	0.0284916	0.0270057	0.0171352	0.0367509	0.0355469	0.0421945	0.253141	0.0408459	0.01316	0.0185402	0	0.00829982	0.323586	0.0119116	0.00936818	0.261782	0.0344582	0.0461377	0.0365347	0.0448171	0.0157453	0.0359746	0.0368164
FA 24:2	13.786	363.326	[M-H]-	0.779418	0.818314	0.755073	1.19009	1.37227	1.54678	1.5293	1.41085	0.981205	1.42637	0.720469	0.886688	1.02567	0.708505	1.08057	1.14447	0.997137	2.13225	3.02136	2.63798	1.57611	1.33122	1.70607	1.44198	2.82321	2.75396	1.99646	2.12684	0.835005	1.32737	1.29156	1.57574	1.18158	1.00239	1.35009	0.854113	1.46996	1.51639	2.40986	2.54476	0.150595	0.192597	0.164418	0.188493	0.214639	0.267925
FA 25:0	15.53	381.373	[M-H]-	0.111425	0.0985684	0.0917418	0.108267	0.081565	0.0741155	0.0776091	0.055533	0.109657	0.113554	0.0895245	0.0620438	0.0632025	0.0668453	0.0457856	0.0513244	0.0528596	0.0631516	0.0781746	0.103781	0.245949	0.140235	0.185654	0.0856636	0.130835	0.172602	0.130614	0.0787667	0.293092	0.156167	0.114923	0.19096	0.130852	0.156581	0.147243	0.108427	0.123757	0.0917133	0.0755113	0.0790464	0.0702926	0.0696748	0.0618336	0.0335977	0.0470401	0.0467042
FA 25:1	14.668	379.358	[M-H]-	0.00380792	0.00184317	0.00171918	0.00255841	0.00197474	0.0030633	0.00705244	0.00157002	0.0040872	0.00710762	0	0.00141418	0.00255056	0	0.000813406	0.0102647	0	0	0.00460733	0.0619407	0.0806066	0.0568684	0.0683924	0.0155416	0.119443	0.104926	0.109017	0.113419	0.0472001	0.0311149	0.0321707	0.0369647	0.0580426	0.0568263	0.0372402	0.0409499	0.0657998	0.0503744	0.0649976	0.031351	0.0304382	0.0176823	0.035452	0.0083459	0.0244677	0.02738
FA 26:0	15.933	395.389	[M-H]-	0.238482	0.836763	0.298045	0.314175	0.234225	0.26226	0.31223	0.246351	0.284404	0.324376	0.284054	0.263402	0.300315	0.197592	0.232103	0.272268	0.249116	0.366369	0.322672	0.362372	0.730649	0.370225	0.434069	0.336101	0.240792	0.418844	0.230387	0.133464	0.809086	0.29897	0.310191	0.532178	0.336192	0.430107	0.346654	0.188089	0.337257	0.328655	0.172611	0.41675	0.198942	0.159467	0.109911	0.0953336	0.118373	0.124487
FA 26:0;(2OH)	13.084	411.383	[M-H]-	0	0	0	0	0	0	0	0	0	0	0	0	0	0	0	0	0	0	0	0	0	0	0	0	0	0	0	0	0	0	0	0	0	0	0	0	0	0	0	0	0	0	0	0	0	0
FA 26:1	15.104	393.373	[M-H]-	0	0	0	0	0	0	0	0	0	0	0	0	0	0	0	0	0	0	0	0	0.0618702	0.0677639	0.0779333	0.0401212	0.0849995	0.0700201	0.0690879	0.0824996	0.0727225	0.0396612	0.0387484	0.0838086	0.0365442	0.0560556	0.0631877	0.0414103	0.0497872	0.0353503	0.0823889	0.0717741	0.0242222	0.0376709	0.0209471	0.00316091	0.0136753	0.0197053
FA 27:0	16.66	409.405	[M-H]-	0.0443398	0.0591385	0.0488032	0.054817	0.0155759	0.0303141	0.0396032	0.0276717	0.0251053	0.0547306	0.0441921	0.0354835	0.0077158	0.0301203	0.0291438	0.0158701	0.0150237	0.0499989	0.0346888	0.0347759	0.0746556	0.0277655	0.0269095	0.0324949	0.0194168	0.0473817	0.0241395	0.00508181	0.110493	0.0195488	0.0247447	0.0603578	0.0147622	0.0572349	0.0184711	0.0143109	0.0331666	0.00746862	0.00911243	0.0353182	0.0235306	0.0188169	0.0163833	0.0097558	0.00867999	0.012492
FA 27:1	15.545	407.389	[M-H]-	0	0	0	0	0	0	0	0	0	0	0	0	0	0	0	0	0	0	0	0	0	0	0	0	0	0	0	0	0	0	0	0	0	0	0	0	0	0	0	0	0	0	0	0	0	0
FA 28:0	16.905	423.42	[M-H]-	0	0.300866	0.365162	0.376441	0.23456	0.317933	0.369213	0.327559	0.296601	0.294718	0.313424	0.313658	0.363385	0.219452	0.331241	0.292565	0.377816	0.375578	0.348473	0.394982	0.901697	0.354003	0.450996	0.312191	0.332015	0.527629	0.278441	0.327319	0.691174	0.427102	0.373438	0.502497	0.398114	0.43548	0.382938	0.270302	0.539329	0.462309	0.242962	0.357042	0.166306	0.143673	0.126318	0.122862	0.122205	0.123147
SFAHFA 2:0/24:0;O	12.28	425.363	[M-H]-	0	0.00543954	0.0254492	0	0	0.0199659	0	0.00797004	0	0	0.00960112	0.0167561	0.0329694	0.00974236	0.00805953	0.0104926	0.0181488	0	0.0122474	0.0807415	0.0496869	0.0331097	0.039755	0.00463583	0.0194026	0.0495776	0.245791	0.00320455	0.0313932	0.274721	0.271159	0.0404914	0.184894	0.0222155	0.0275261	0.26429	0.0721243	0.00841127	0.225643	0.0218378	0.00780982	0.0159665	0.055821	0.0193755	0.0571623	0.0106185
SFHAFA 2:0/24:2;O	11.263	421.331	[M-H]-	0	0	0	0	0	0	0	0	0	0	0	0	0	0	0	0	0	0	0	0	0	0	0	0	0	0	0	0	0	0	0	0	0	0	0	0	0	0	0	0	0	0	0	0	0	0
FAHFA 16:0/18:1;O	15.327	535.472	[M-H]-	0	0	0	0	0	0	0	0	0	0	0	0	0	0	0	0	0	0	0	0	0	0	0	0	0	0	0	0	0	0	0	0	0	0	0	0	0	0	0	0	0	0	0	0	0	0
FAHFA 18:1/18:1;O	15.493	561.487	[M-H]-	0	0	0	0	0	0	0	0	0	0	0	0	0	0	0	0	0	0	0	0	0	0	0	0	0	0	0	0	0	0	0	0	0	0	0	0	0	0	0	0	0	0	0	0	0	0
SFAHFA 2:0/20:0;O	11.008	369.3	[M-H]-	0.164289	0.142205	0.239688	0.158595	0.106609	0.114813	0.366543	0.245148	0.104034	0.0889028	0.265621	0.150003	0.15949	0.188126	0.104467	0.224576	0.261096	0.329806	0.157138	0.389457	0.212946	0.185314	0.192798	0.256742	0.294366	0.175967	0.10127	0.15035	0.139311	0.0758191	0.116682	0.191589	0.0720285	0.179574	0.197802	0.1293	0.300123	0.118744	0.0652109	0.0578952	0.030565	0.0350935	0.0452389	0.0195268	0.018787	0.0353128
SFAHFA 2:0/22:0;O	11.64	397.332	[M-H]-	0	0	0	0	0	0	0	0	0	0	0	0	0	0	0	0	0	0	0	0	0	0	0	0	0	0	0	0	0	0	0	0	0	0	0	0	0	0	0	0	0	0	0	0	0	0
SFAHFA 2:0/23:0;O	11.908	411.348	[M-H]-	0	0	0	0	0	0	0	0	0	0	0	0	0	0	0	0	0	0	0	0	0	0	0	0	0	0	0	0	0	0	0	0	0	0	0	0	0	0	0	0	0	0	0	0	0	0
SFAHFA 2:0/24:1;O	11.647	423.347	[M-H]-	0	0	0	0	0	0	0	0	0	0	0	0	0	0	0	0	0	0	0	0	0	0	0	0	0	0	0	0	0	0	0	0	0	0	0	0	0	0	0	0	0	0	0	0	0	0
SFAHFA 3:0/24:0;O	12.249	439.378	[M-H]-	0	0	0	0	0	0	0	0	0	0	0	0	0	0	0	0	0	0	0	0	0	0	0	0	0	0	0	0	0	0	0	0	0	0	0	0	0	0	0	0	0	0	0	0	0	0
SFAHFA 4:0/24:0;O	12.71	453.394	[M-H]-	0	0	0	0	0	0	0	0	0	0	0	0	0	0	0	0	0	0	0	0	0	0	0	0	0	0	0	0	0	0	0	0	0	0	0	0	0	0	0	0	0	0	0	0	0	0
FAHFA 25:1/19:0;O	20.55	675.629	[M-H]-	0	0	0	0	0	0	0	0	0	0	0	0	0	0	0	0	0	0	0	0	0	0	0	0	0	0	0	0	0	0	0	0	0	0	0	0	0	0	0	0	0	0	0	0	0	0
Cer (d18:0/16:0(3OH))	15.222	554.514	[M-H]-	0	0	0	0	0	0	0	0	0	0	0	0	0	0	0	0	0	0	0	0	0	0	0	0	0	0	0	0	0	0	0	0	0	0	0	0	0	0	0	0	0.000117105	0	0	0	0	0
Cer (t18:0/16:0(2OH))	14.772	570.509	[M-H]-	0	0	0	0	0	0	0	0	0	0	0	0	0	0	0	0	0	0	0	0	0	0	0	0	0	0	0	0	0	0	0	0	0	0	0	0	0	0	0	0	0.000495151	0	0	0	0	0
Cer (d18:1/16:0)	15.334	536.504	[M-H]-	38.9271	33.9403	39.3044	40.8997	18.1543	19.028	19.8649	17.6739	35.2007	29.0925	22.3009	15.7183	20.9145	27.1039	27.2013	19.6705	21.5857	23.3073	31.0614	16.5616	14.3747	7.99246	13.1494	13.0631	14.6269	9.40575	9.14882	10.0229	8.61537	10.5384	9.54074	11.355	10.4857	10.4144	8.30702	6.81606	8.64045	8.3585	7.68984	4.94114	0.258159	0.250038	0.279779	0.354953	0.337677	0.282269
Cer (d18:0/17:0(3OH))	15.129	568.529	[M-H]-	0	0	0	0	0	0	0	0	0	0	0	0	0	0	0	0	0	0	0	0	0	0	0	0	0	0	0	0	0	0	0	0	0	0	0	0	0	0	0	0	0	0	0	0	0	0
Cer (d18:2/18:1(2OH))	16.68	652.522	[M+CH3COO]-	245.656	160.91	232.879	193.624	147.731	194.487	129.005	139.011	189.055	94.4179	177.746	52.171	134.481	182.88	54.3287	190.59	203.524	208.04	89.4263	20.6409	8.16081	6.10773	1.97376	9.69933	11.5145	5.86585	7.14432	6.80025	5.461	5.98288	11.257	8.07485	6.6202	7.89518	9.40114	8.88811	10.5543	15.129	16.2143	3.15497	0.317471	0.295017	0.198958	0.224102	0.255995	0.319446
Cer (d18:1/20:0)	16.871	592.567	[M-H]-	66.775	52.5839	66.5178	53.8502	34.5688	49.3926	48.2098	43.0838	62.0453	35.9	55.4691	24.6836	37.9755	62.9286	54.2087	61.935	63.3563	72.8707	44.4882	88.7898	73.1689	69.8867	19.6142	75.1082	54.7296	61.3213	46.8224	62.3922	55.6591	53.6419	54.1937	71.3542	58.0872	55.4452	43.1257	41.7277	54.326	50.0907	42.1812	26.9738	1.44976	1.42027	1.75811	1.96632	1.79776	1.46539
Cer (t18:3/20:1(2OH))	16.536	678.539	[M+CH3COO]-	274.351	229.335	311.387	0.280104	235.832	298.165	233.651	248.139	273.895	231.227	270.197	133.665	231.382	236.137	132.369	291.5	268.197	286.79	185.91	114.89	51.6854	35.3593	4.6753	62.7244	56.8203	38.6197	44.8997	48.5782	38.5593	37.8918	61.7403	43.0341	32.9697	42.362	51.9163	45.4721	56.0425	73.1478	79.832	19.6303	1.51614	1.61805	1.06033	1.11607	1.37355	1.76409
Cer (t18:0/22:0)	17.647	638.608	[M-H]-	10.3337	8.9233	10.1331	6.7854	9.50722	9.8122	11.4806	11.2375	10.4086	8.02654	9.61189	7.00374	12.6528	10.5282	8.82235	13.0521	11.9929	13.0229	6.80844	3.73975	3.1916	2.08434	2.39009	3.43754	2.59729	2.44903	2.30847	3.0308	2.3446	2.33983	3.23021	3.15855	1.97162	2.22299	2.45115	2.02063	2.31863	2.17777	2.06623	1.22995	0.0793201	0.0846553	0.0778242	0.0667418	0.0720784	0.083289
Cer (t18:0/22:0(2OH))	17.05	654.603	[M-H]-	1.55973	1.22066	1.14673	0.944266	0.872249	1.16651	1.33937	1.34465	1.33454	1.11896	1.25337	0.563353	1.1815	1.07128	0.694438	1.0366	1.40481	3.10472	1.44773	2.35381	1.34128	1.92531	1.08193	0.948942	0.514501	1.2476	0.901341	2.05745	1.62851	0.983326	0.778161	1.00668	1.2317	0.77254	0.463929	0.614645	0.768265	0.949542	0.742135	1.54717	0.018316	0.0203936	0.0248038	0.0416946	0.025049	0.0157641
Cer (d18:0/22:1)	18.322	680.619	[M+CH3COO]-	1.78286	542.521	650.578	1.521	1.77727	2.1468	1.98606	631.008	1.73953	2.01556	504.263	441.516	588.011	464.255	530.078	581.951	485.07	564.958	622.789	231.379	166.403	142.477	88.4292	191.126	157.994	145.668	112.796	149.853	145.021	121.994	154.561	187.916	145.333	140.083	114.453	103.207	120.475	119.461	106.9	67.3111	3.652	4.05064	4.6301	4.91969	4.54208	3.88907
Cer (d18:0/22:1(2OH))	16.874	696.613	[M+CH3COO]-	34.4244	30.8175	36.29	27.5959	13.4426	16.6479	16.3689	14.4138	17.1538	10.1404	13.9461	7.10555	10.2484	15.7281	14.7128	13.2659	13.0008	13.8542	8.98882	14.0774	6.308	5.80715	1.8668	6.33566	5.04845	5.44794	4.29044	5.54923	4.91749	4.62454	4.26392	6.1642	4.86673	4.1916	3.7785	3.34377	3.7487	4.03157	3.02354	2.66043	0.127189	0.111746	0.151881	0.164745	0.135909	0.128392
Cer (t18:1/22:0(2OH))	16.535	652.587	[M-H]-	75.5744	75.7204	81.8909	67.5003	46.8966	63.5714	68.6261	61.3465	68.6907	49.3235	71.4945	39.0762	53.8013	80.6852	83.6663	80.3589	76.7551	89.6394	66.9426	147.79	115.576	112.246	26.4107	114.908	89.9846	102.418	75.7798	101.011	93.3983	84.7316	76.7507	112.537	94.0247	89.6866	66.4696	62.4861	83.5794	76.3253	66.7314	43.6348	2.16255	2.01143	2.77283	3.18286	2.90801	2.2586
Cer (d18:1/22:1)	17.49	678.602	[M+CH3COO]-	120.787	129.504	131.628	100.914	63.6266	89.4254	114.683	98.5603	101.673	64.43	117.439	101.367	100.134	105.633	105.852	88.5519	79.3735	98.7629	104.49	68.5382	79.0979	63.5081	17.3585	83.9936	65.4774	52.7737	43.9959	54.0986	51.348	57.9885	43.8944	77.0572	55.1074	54.0416	55.9896	41.659	45.71	43.6002	33.9698	31.2273	1.66183	1.15036	1.89863	1.86546	1.75225	1.9025
Cer (t18:0/23:0(2OH))	17.085	668.618	[M-H]-	0	0	0	0	0	0	0	0	0	0	0	0	0	0	0	0	0	0	0	0	0	0	0	0	0	0	0	0	0	0	0	0	0	0	0	0	0	0	0	0	0	0	0	0	0	0
Cer (d18:1/23:0)	18.157	634.613	[M-H]-	120.113	117.783	166.012	117.553	91.2656	97.2566	121.715	136.255	140.136	137.478	127.609	148.59	173.145	121.285	172.388	117.432	115.211	119.062	154.012	31.6286	40.9198	20.7299	18.4635	42.1397	33.9792	23.3632	19.3181	24.4465	22.6919	29.9993	41.5671	44.0772	30.3891	31.0062	25.2415	22.8915	20.7236	18.2522	16.0851	14.6588	0.888841	1.08937	1.08603	1.02871	1.00535	0.857693
Cer (d18:0/24:0(2OH))	18.515	726.66	[M+CH3COO]-	7.04909	6.98581	8.17948	5.37123	7.90382	7.4593	10.947	11.6886	6.13135	7.8954	5.42592	9.52582	10.1329	5.71663	10.101	7.28238	7.63828	9.99388	9.0015	3.61762	2.66706	1.60698	3.01948	2.19995	2.04259	1.73616	2.43666	2.28501	2.12899	1.95528	1.74273	1.9513	1.9189	1.23064	1.51617	1.09162	1.60404	2.06482	1.39345	0.797131	0.0658478	0.0456723	0.0480785	0.0649573	0.0399025	0.0515189
Cer (t18:0/24:0)	17.984	666.639	[M-H]-	7.76298	6.98581	8.17948	5.75105	8.52728	7.95937	10.947	11.6886	6.69665	8.38266	5.42592	9.52582	10.0703	5.71663	10.101	7.29651	7.63828	9.99388	8.97865	3.60822	2.19528	1.59791	3.01948	2.18721	1.88422	1.73616	1.99179	2.25971	2.18397	1.60941	1.75225	1.94208	1.48911	1.22409	1.51644	1.16424	1.21326	1.45487	1.40315	0.793737	0.0665625	0.045922	0.0478513	0.0504084	0.0396899	0.0515281
Cer (t18:1/24:0)	18.592	648.629	[M-H]-	200.442	236.807	295.662	202.525	211.289	199.329	265.357	279.613	223.905	197.259	211.755	316.635	317.171	205.49	297.922	244.631	226.122	271.959	371.247	47.679	41.5128	36.6025	112.876	42.3761	43.7705	33.5983	29.0036	36.0567	38.5646	30.434	44.5854	43.7243	34.4641	30.1203	26.216	25.8136	27.9913	27.8225	24.888	16.9661	1.05791	1.16847	1.07733	1.16665	0.976626	0.890807
Cer (t18:0/24:1)	17.196	664.625	[M-H]-	8.69437	9.88071	11.2481	9.03461	11.1042	12.1953	12.3619	11.4152	12.1681	12.2738	10.3016	8.97947	13.4352	10.3875	11.0082	14.9772	14.5565	14.9104	10.1497	4.80202	2.43736	1.62059	3.14242	2.53792	2.19883	2.39208	2.75684	3.06791	2.16959	1.78688	1.79339	1.75321	1.2608	1.49365	1.49021	1.36594	2.07338	1.98508	2.04194	1.01223	0.0841476	0.0470002	0.0431978	0.0426796	0.0484302	0.0506366
Cer (t18:1/24:0(2OH))	17.765	680.618	[M-H]-	1.89973	542.5	650.578	390.164	433.338	475.366	644.336	631.008	1.91669	293.083	504.263	441.511	587.992	464.258	530.078	581.962	485.07	564.958	622.789	231.379	166.344	142.455	88.4335	191.17	158.028	145.513	112.642	149.847	144.955	121.95	154.444	187.716	145.333	140.08	114.5	103.315	120.496	119.288	106.9	67.3263	3.64634	4.04757	4.62517	4.91969	4.54196	3.89067
Cer (d18:0/24:2)	17.739	706.636	[M+CH3COO]-	0.759405	617.721	659.502	579.886	381.749	489.059	486.656	525.623	586.019	551.433	555.027	672.701	663.252	527.852	753.938	552.772	486.808	558.419	749.803	176.413	101.106	114.592	245.667	101.476	111.029	96.6296	89.0185	111.264	120.105	74.1229	90.715	109.407	83.9879	72.7261	66.5668	60.8571	77.531	88.5963	81.0598	42.7866	2.46492	2.3774	2.6957	2.8431	2.35808	2.26191
Cer (d18:0/24:3)	17.046	704.621	[M+CH3COO]-	79.5552	89.7752	87.7073	95.5145	69.6976	81.2967	85.9267	78.7949	92.4541	110.222	91.2787	103.867	113.096	88.982	126.921	86.0289	78.5179	89.0835	129.383	39.757	26.0108	27.0531	118.641	21.3065	25.5707	22.9277	23.1552	25.1098	24.222	19.0692	16.0088	21.4658	17.323	15.1413	15.4472	14.2354	16.7048	20.9483	17.0282	10.0136	0.610083	0.41955	0.5289	0.586404	0.490943	0.524888
Cer (d18:0/25:0)	19.335	724.682	[M+CH3COO]-	0.513228	4.22688	0.243299	0.116529	0.226087	0.312773	0.292947	0.213799	0.228988	0.277324	0.304738	0.408185	0.328309	0.283282	0.336376	0.286046	0.262892	0.348404	0.32433	0.501733	0.297641	0.0887227	0.390229	0.166328	0.139479	0.110461	0.389947	0.292921	0.0314778	0.218208	0.185724	0.0664169	0.190102	0.0734801	0.238229	0.0629982	0.165076	0.138658	0.101788	0.0579273	0.025234	0.00486735	0.00163646	0.00643518	0.00238253	0.00809492
Cer (t18:0/25:0(2OH))	18.402	696.649	[M-H]-	0	0	0	0	0	0	0	0	0	0	0	0	0	0	0	0	0	0	0	0	5.55195	3.08957	2.44835	6.57528	5.80077	3.71048	3.11116	3.95498	3.89831	4.07026	6.28968	7.0472	4.74145	4.49043	3.99332	3.37173	2.91021	2.83419	2.27629	2.25251	0	0.164836	0.173637	0.160504	0.145598	0.135691
Cer (d18:0/25:1)	19.072	722.665	[M+CH3COO]-	0.999489	27.808	28.1868	20.3927	14.4678	14.5287	17.8007	22.9571	1.39429	24.7703	18.8741	30.2951	25.4964	19.53	33.8008	16.5101	15.1113	17.5052	22.5806	3.39918	3.2709	1.61713	3.84568	3.67489	3.59225	1.93791	1.63193	2.10722	2.39278	2.39797	4.09033	3.71267	2.86118	2.31634	2.16918	1.97487	1.38865	1.43767	1.34656	1.46529	0.0984421	0.107197	0.0914774	0.0968545	0.0751054	0.0737077
Cer (t18:1/25:0(2OH))	17.716	694.633	[M-H]-	154.537	176.556	230.205	161.895	139.477	142.938	191.748	207.808	173.816	200.871	173.819	232.569	244.725	156.265	269.827	158.553	152.523	163.199	236.081	52.4316	55.6028	30.1675	24.0777	59.4035	53.8798	34.7362	26.9675	36.3652	36.3039	40.7637	56.4194	64.6455	45.2839	41.9486	36.6929	30.8349	26.7028	25.6584	22.5672	21.1794	1.25558	1.4786	1.59282	1.53292	1.36015	1.24681
Cer (d18:0/26:0)	19.873	678.676	[M-H]-	0	0	0	0	0	0	0	0	0	0	0	0	0	0	0	0	0	0	0	0	0	0	0	0	0	0	0	0	0	0	0	0	0	0	0	0	0	0	0	0	0	0	0	0	0	0
Cer (t18:0/26:0)	19.381	694.67	[M-H]-	1.20207	2.61415	3.07678	0.417457	2.62896	2.04506	2.091	2.42598	1.19811	1.00487	2.69409	2.1807	2.4398	3.34267	2.03326	2.86552	3.54693	4.84237	1.99213	0.347354	0.335737	0.144841	1.64635	0.147388	0.311722	0.256486	0.46467	0.258129	0.237069	0.246136	0.268782	0.218476	0.259731	0.0663084	0.281063	0.129605	0.111807	0.231945	0.158519	0.118546	0.0289236	0.00704407	0.00538308	0.00879223	0.00214999	0.00955039
Cer (t18:0/26:0(2OH))	18.348	710.666	[M-H]-	6.85828	6.72215	6.90187	5.88078	7.44751	7.09343	8.26722	11.4703	6.25253	6.31537	5.50443	7.2692	5.6947	5.00092	6.31598	6.69939	7.65433	11.4839	10.8649	2.99341	1.25336	0.769558	18.3414	0.996251	1.2016	1.32885	0.356936	1.03761	1.65386	0.918866	0.950274	1.03769	1.31246	1.24186	0.414563	0.690479	0.667346	2.36207	0.347926	0.510733	0.0514392	0.0249042	0.0255679	0.0444285	0.0402664	0.0140867
Cer (d18:0/26:1)	19.449	736.681	[M+CH3COO]-	3.5778	6.71287	5.20104	3.94124	4.11597	3.78192	4.96992	5.66166	4.20093	3.50379	3.725	5.80362	5.28448	3.77668	5.8018	4.62437	4.6171	5.85831	7.6035	1.04685	0.665964	0.285299	2.0736	0.693373	0.775354	0.618251	0.493421	0.375574	0.721334	0.488234	0.508707	0.491737	0.63601	0.282862	0.479477	0.436408	0.440124	0.455617	0.427034	0.297995	0.0424775	0.0133319	0.012116	0.0215297	0.00917157	0.0162924
Cer (t18:1/26:0(2OH))	18.573	708.65	[M-H]-	377.878	482.541	572.582	374.529	388.694	369.654	489.586	522.809	406.195	346.654	393.756	595.227	563.311	375.742	549.709	433.288	407.256	511.309	714.478	89.6019	62.0711	57.072	161.785	65.0906	75.037	55.737	44.456	58.7736	65.0443	45.5057	69.8043	70.9472	56.6641	44.757	44.0495	40.2836	41.8878	44.6891	40.3793	26.9981	1.60697	1.82939	1.74808	1.91815	1.45121	1.49678
Cer (d18:1/28:0)	20.44	764.712	[M+CH3COO]-	0	0	0	0	0	0	0	0	0	0	0	0	0	0	0	0	0	0	0	0	0	0	0	0	0	0	0	0	0	0	0	0	0	0	0	0	0	0	0	0	0	0	0	0	0	0
Cer (d18:0/15:0(3OH)(FA 15:0))	19.346	824.733	[M+CH3COO]-	0	0	0	0	0	0	0	0	0	0	0	0	0	0	0	0	0	0	0	0	0	0	0	0	0	0	0	0	0	0	0	0	0	0	0	0	0	0	0	0	0	0	0	0	0	0
Cer (d18:0/17:0(3OH)(FA 15:0))	19.849	852.763	[M+CH3COO]-	0	0	0	0	0	0	0	0	0	0	0	0	0	0	0	0	0	0	0	0	0	0	0	0	0	0	0	0	0	0	0	0	0	0	0	0	0	0	0	0	0	0	0	0	0	0
HexCer (t18:0/16:0(2OH))	14.163	732.561	[M-H]-	5.3881	5.16694	5.21965	4.36812	6.62024	6.38571	8.23969	8.03517	5.65857	8.46598	6.6116	5.6275	6.05573	5.48662	7.13847	7.10288	6.71999	8.31285	7.00313	6.47926	3.13947	3.95499	7.16847	2.59683	2.041	2.98415	3.29337	4.49861	4.01992	2.30162	4.54488	3.68335	2.50759	2.02462	2.12985	2.49234	3.48937	3.74539	3.42914	1.31548	0.075436	0.119109	0.0907549	0.0848852	0.0656466	0.0723712
HexCer (d18:1/16:0)	14.667	698.559	[M-H]-	4.5534	1.56016	1.46091	4.22806	1.32516	1.74675	1.10695	1.34835	2.54137	2.83906	1.9653	1.43791	1.20663	1.57341	1.34273	2.0535	2.13424	3.06441	2.45977	0.0398198	0	0	0	0	0	0	0	0	0	0	0	0	0	0	0	0	0	0	0	0	0.0006656	0	0	0	0	0
HexCer (d18:1/18:1;O)	16.647	800.597	[M+CH3COO]-	0	0	0	0	0	0	0	0	0	0	0	0	0	0	0	0	0	0	0	0	0	0	0	0	0	0	0	0	0	0	0	0	0	0	0	0	0	0	0	0	0	0	0	0	0	0
HexCer (t18:0/20:0(2OH))	15.359	788.624	[M-H]-	0.979511	0.571973	0.796553	0.731739	0.0503025	0.0847108	0.0961588	0.0691223	0.425041	0.466898	0.602746	0.516903	0.27056	0.446801	0.682411	0.284407	0.0302632	0.549824	0.0772115	0.646135	0.937543	0.510292	0.0824927	0.423651	0.504576	0.50449	0.378466	0.513293	0.552962	0.687335	0.611744	0.838236	0.451701	0.534052	0.466393	0.551987	0.57669	0.48107	0.456375	0.379296	0.0181235	0.0160322	0.0206535	0.0152906	0.0173162	0.0158478
HexCer (t18:0/22:0(2OH))	16.006	816.656	[M-H]-	0	0	0	0	0	0	0	0	0	0	0	0	0	0	0	0	0	0	0	0	0	0	0	0	0	0	0	0	0	0	0	0	0	0	0	0	0	0	0	0	0	0	0	0	0	0
HexCer (d18:0/22:1)	16.605	782.649	[M-H]-	0.574947	85.2088	95.1905	88.5124	74.216	90.8814	61.1063	67.2169	75.5953	59.822	81.7272	25.8257	51.8328	97.5435	36.541	87.2192	132.729	133.45	63.0254	0.561024	1.12925	0.519892	13.2309	0.761114	0.711506	0.348858	0.469289	0.361868	0.284428	0.827882	1.25824	0.898916	0.713679	0.693061	0.672298	0.648097	0.258645	0.421502	0.559066	0.361106	0.0327134	0.0329752	0.0221486	0.0241589	0.0224719	0.0228444
HexCer (t18:0/23:0(2OH))	16.327	830.671	[M-H]-	0.00834932	0	0	0	0	0	0	0	0	0.0244587	0	0	0	0.0405278	0	0.010223	0.0415003	0.0944101	0	0	0	0	0.00694328	0.007355	0	0.00953809	0	0	0	0	0	0	0	0	0	0.00623675	0	0	0	0	0	0	0	0	0	0
HexCer (d18:0/24:0;O)	17.782	828.691	[M-H]-	4.1861	2.44461	3.07703	3.18529	3.09508	4.14492	3.31527	2.79959	2.98552	4.16656	2.74649	1.41071	2.20949	2.58814	1.59955	2.92854	6.46536	4.88907	3.64353	0.500557	0.498029	0.354824	2.50338	0.298035	0.2763	0.228351	0.253978	0.251559	0.200844	0.365117	0.455165	0.340887	0.309591	0.322825	0.297907	0.264441	0.239708	0.342902	0.387776	0.140101	0.0121751	0.0119287	0.00839919	0.0104801	0.0104673	0.0101228
HexCer (t18:0/24:0(2OH))	16.706	844.686	[M-H]-	0	0	0	0	0	0	0	0	0	0	0	0	0	0	0	0	0	0	0	0	0	0	0	0	0	0	0	0	0	0	0	0	0	0	0	0	0	0	0	0	0	0	0	0	0	0
HexCer (d18:1/24:0)	17.823	870.705	[M+CH3COO]-	30.8379	31.4528	31.5936	39.0473	34.8941	37.1952	36.3881	42.0575	26.1256	46.0991	37.5051	35.3903	32.6014	32.3235	30.6977	39.686	46.5389	49.7374	78.7784	2.76986	1.42963	1.95997	65.7123	1.09647	1.65025	0.899303	1.62114	1.11215	1.45563	1.0481	2.12396	1.50297	1.30008	0.971038	1.06031	0.929474	0.964304	1.60269	1.29839	0.573863	0.0508743	0.0556634	0.037032	0.0440092	0.0314851	0.0360288
HexCer (t18:0/24:1(2OH))	16.045	842.671	[M-H]-	0.275418	63.741	56.1983	0	0	0	53.8256	58.2394	0.143431	0	55.0638	23.8871	41.2115	61.5823	32.6343	62.0817	83.8492	95.7317	60.9057	0.971017	1.25241	0.637723	15.5706	0.779772	0.86771	0.429452	0.596173	0.485386	0.377416	0.918171	1.41557	0.991425	0.795623	0.683596	0.64356	0.667446	0.368552	0.624171	0.665173	0.395124	0.0332669	0.0370983	0.0244279	0.0269328	0.022165	0.0218679
HexCer (d18:2/24:0)	16.619	808.667	[M-H]-	52.6589	33.4043	32.5767	49.436	25.3231	31.8278	17.5344	20.795	36.9887	40.5924	34.6546	19.5328	24.2727	36.7874	20.1228	31.7601	50.757	53.7893	31.0944	0.50904	0.464711	0.30007	20.8111	0.196019	0.449975	0.158688	0.371079	0.177256	0.187775	0.34069	0.612565	0.805564	0.330265	0.430871	0.372487	0.485381	0.128706	0.275824	0.298177	0.125387	0.0208946	0.0160537	0.0198485	0.0111799	0.0139706	0.0126569
HexCer (t18:0/24:2(2OH))	15.896	840.656	[M-H]-	0.0600678	1.60562	1.05387	1.83879	0.392344	0.600659	0.492584	0.412321	1.15173	1.3969	1.27194	0.297235	0.928879	1.2851	0.308316	0.33234	0.621067	0.381597	0.462132	0.140332	0.0337648	0	0.355567	0.0243777	0.00794029	0	0	0	0.115014	0.0247538	0.0235247	0	0.023013	0.0134962	0.0175853	0.014608	0.0602128	0.149338	0.203481	0.00375198	0.000185124	0.00061652	0	0.00077902	0.000437604	0.000597541
SG 28:1;O;Hex	13.871	621.436	[M+CH3COO]-	11.7932	11.0589	12.2589	11.0914	0.325263	0.311398	0.335591	0.353997	9.46441	14.7465	12.1281	11.5354	14.6342	8.67827	13.9708	0.999708	1.12978	1.0377	0.628476	0.552041	2.3922	0.100567	0.474035	2.01258	1.959	0.0341938	0.0764422	0.164733	0.249477	2.0085	2.56976	2.33667	1.62842	1.36715	1.15685	1.22009	0.221213	0.233226	0.204367	1.00598	0.0481706	0.0673467	0.0575737	0.0551241	0.0443287	0.0393091
SG 29:1;O;Hex	14.064	635.451	[M+CH3COO]-	11.971	10.7725	11.9777	10.4382	1.23579	1.35122	1.90028	1.63844	9.51014	15.5822	12.2808	12.5733	14.1389	8.86306	13.3174	1.9969	2.22575	1.94406	1.4732	6.26753	4.5369	0.65694	0.499716	3.19011	2.47179	0.752137	0.721664	1.881	2.76482	2.68506	5.10414	5.14137	4.44987	2.48625	2.41437	2.07691	2.15626	1.21686	1.1347	1.66556	0.0643968	0.133766	0.126679	0.150634	0.0806146	0.0820391
SG 29:2;O;Hex	13.91	633.435	[M+CH3COO]-	3.13482	3.29974	3.47538	2.71526	0.0811936	0.0429929	0.0390711	0.0705589	2.64891	3.77446	3.29765	3.72448	4.2555	2.7614	4.42041	0.676392	0.598152	0.839291	0.198226	0.27537	1.11193	0.135035	0.353108	0.879052	0.651321	0.0336014	0.0192373	0.0251377	0.0522694	0.741053	1.02772	1.02099	0.752489	0.598372	0.445074	0.537962	0.232512	0.158948	0.183351	0.38541	0.017773	0.0269339	0.0251563	0.0254727	0.0194017	0.0151234
SM (d18:1/15:0)	14.404	747.566	[M+CH3COO]-	37.8474	23.8332	55.9055	56.9324	85.6734	89.588	101.46	89.1551	58.8199	111.313	80.3326	58.9069	54.67	79.9222	112.323	62.8452	56.9256	36.035	68.5078	42.6896	13.4481	23.0317	77.9702	11.0966	7.63123	7.63144	16.6363	14.3223	9.86656	16.4365	21.4314	16.6772	6.5997	3.28753	8.52868	7.24629	8.78374	9.72936	8.98663	3.59898	0.227363	0.449166	0.380164	0.248502	0.192708	0.34105
SM (d18:1/16:0)	14.682	761.582	[M+CH3COO]-	297.498	120.88	137.21	221.868	192.879	208.808	188.024	162.328	238.318	272.832	140.925	181.815	135.739	174.057	230.79	171.956	105.027	170.379	146.372	81.3696	103.821	154.747	1158.65	147.879	59.5988	57.9181	133.527	110.742	118.788	126.892	146.497	83.3165	57.9512	70.1698	143.543	39.6919	62.4798	125.948	99.671	22.1121	3.06418	3.07033	1.89923	2.18207	4.11321	5.74007
SM (d18:2/16:0)	14.403	759.565	[M+CH3COO]-	42.9882	39.593	45.632	42.4311	60.4479	59.2356	78.6945	76.756	45.6177	68.821	65.8579	71.7121	66.0286	62.2382	115.172	52.1485	40.8503	52.5032	53.1763	95.0275	0.246997	81.436	147.628	59.962	54.3593	26.7546	53.2876	55.3626	55.2825	0.301884	68.3947	69.5161	27.8905	20.2595	47.7687	26.028	28.2224	34.1763	37.4406	14.4577	1.87158	1.43344	1.58465	1.05018	1.18757	1.9102
SM (d18:0/23:1)	17.581	859.69	[M+CH3COO]-	406.836	421.694	483.671	336.884	494.927	464.98	950.746	895.306	375.023	569.292	626.232	870.628	858.903	487.244	1127.77	467.251	378.817	446.566	591.807	257.63	297.206	198.628	158.687	572.128	231.788	104.314	172.094	212.514	193.166	363.251	652.647	542.991	235.127	224.696	330.641	159.012	92.4831	146.195	157.477	71.0421	8.98889	13.6784	12.3777	8.85338	13.1712	13.2219
SM (d18:1/24:0)	18.658	873.705	[M+CH3COO]-	599.04	1004.73	1101.64	472.067	1130.17	791.088	1232.5	1385.27	563.312	724.01	727.358	1268.6	1415.5	958.188	2048.1	1006.46	879.946	1141.01	884.321	526.85	394.824	492.398	927.97	743.963	369.32	215.921	336.911	440.337	447.951	482.562	735.189	684.959	332.879	255.77	471.919	232.399	187.273	302.158	320.349	106.087	15.1023	15.4083	15.6139	12.5341	14.9927	18.8714
SM (d18:1/24:1)	17.673	871.689	[M+CH3COO]-	679.049	721.039	703.689	671.412	668.29	802.362	1071	976.903	600.171	917.83	853.516	1430.9	1053.56	767.626	1572.12	742.289	550.82	674.7	895.647	444.206	399.027	353.683	1191.72	548.187	285.286	153.642	265.085	294.171	317.043	487.698	552.153	473.3	248.393	200.354	365.631	179.461	132.919	243.496	245.636	90.3175	11.0667	11.5722	10.7891	9.35287	11.7443	14.6211
LPC 16:0	10.851	554.346	[M+CH3COO]-	207.764	224.584	296.722	187.441	186.033	185.609	177.153	167.675	181.108	170.496	240.179	343.717	330.818	202.755	322.274	229.988	140.626	429.812	120.39	85.9414	195.861	135.947	192.588	125.162	91.4534	74.8973	79.7116	88.6452	117.756	120.64	159.791	102.754	98.5662	131.94	111.838	57.0488	68.2226	97.5068	166.734	76.7378	104.578	131.544	155.33	143.564	138.229	124.372
LPC 18:0	11.941	582.376	[M+CH3COO]-	280.995	332.352	354.666	290.217	290.753	298.77	293.247	352.749	306.102	232.026	251.835	301.894	266.448	250.232	278.855	342.73	248.543	644.179	300.274	297.928	221.403	170.81	277.147	222.45	242.058	203.804	187.456	329.014	151.191	182.232	210.911	167.448	124.059	174.027	220.651	107.143	175.318	224.997	305.437	64.0283	90.951	127.953	155.104	109.989	138.543	144.596
LPC 18:1	11.118	580.361	[M+CH3COO]-	98.0915	108.606	110.644	119.132	52.4011	67.4466	46.814	45.5321	92.2476	94.7907	49.5449	16.8427	30.5679	56.6154	24.175	54.4968	49.5879	99.509	42.8685	22.4509	46.6031	28.5449	44.9287	30.9801	18.7394	17.4423	13.3976	14.6888	14.6507	17.0333	22.4095	16.5891	17.5575	18.4775	18.6019	9.49099	19.4341	16.989	14.3131	3.99268	32.7113	35.3848	33.4984	42.4489	15.7208	17.8687
LPC 18:2	10.16	578.346	[M+CH3COO]-	109.666	161.54	160.188	124.826	201.269	199.417	317.831	354.902	144.052	190.084	110.202	173.549	177.147	100.365	235.507	207.698	122.452	466.308	306.6	272.259	78.4039	71.0029	112.513	82.1651	234.864	160.803	129.399	219.605	31.365	44.3586	50.2367	54.684	49.5395	48.5731	78.458	44.9723	122.057	122.234	147.872	8.06915	126.452	156.849	90.424	88.8546	129.091	125.667
LPC 20:4	10.24	602.345	[M+CH3COO]-	154.509	219.052	199.314	162.542	251.997	300.661	284.115	291.901	207.429	203.548	165.062	175.977	168.31	126.727	189.934	258.252	176.019	521.236	276.209	329.66	93.0424	64.9808	131.652	118.287	202.337	188.6	129.68	229.047	48.547	74.2149	79.9292	61.2006	55.7949	73.4557	94.0666	78.6692	170.214	165.465	138.451	11.1837	51.4512	63.6927	30.5718	34.7619	44.4262	62.1793
LPC 22:5	10.983	628.361	[M+CH3COO]-	1.87771	2.37011	3.60946	1.96858	8.15151	8.59505	5.50281	5.51479	2.60918	1.49544	1.00377	0.997761	1.60182	1.50408	1.31374	15.4594	10.933	28.1939	9.30786	92.4232	14.3868	8.96835	13.5448	12.652	87.4314	63.7779	56.5412	58.9157	6.21611	11.297	9.96301	6.44685	7.65446	8.42832	7.51244	62.1091	64.2108	82.6854	84.9225	0.850021	0.556597	1.06319	0.634821	0.909594	5.15579	6.45524
LPC 22:6	10.254	626.346	[M+CH3COO]-	88.8501	122.323	139.404	99.1689	22.827	27.3887	30.841	31.5741	126.915	110.2	84.5619	70.5966	89.176	73.0973	113.327	31.2094	15.6602	59.4805	26.2401	97.1481	307.654	175.923	393.463	302.109	67.7767	50.8581	40.4328	65.9038	150.866	200.264	251.805	227.211	179.224	264.378	350.31	29.0473	48.7896	51.0503	53.5872	0.309866	10.591	26.3346	10.509	12.8395	3.34715	4.97582
LPC 18:3	10.671	576.329	[M-H]-	2.56774	4.42037	3.37494	3.47144	4.67251	3.85358	5.12525	4.89891	2.54743	3.11816	1.80332	2.20973	1.29851	1.31815	1.48101	2.061	2.12507	6.02486	3.86472	0.396787	0.117401	0.144682	0.210933	0.0827687	0.436573	0.250348	0.104258	0.416924	0.16533	0.114963	0.15201	0.377526	0.279549	0.412302	0.563149	0.0367095	0.113958	0.118689	0.288673	0.0437466	0.610536	0.756935	0.778769	0.622027	0.719565	1.36575
LPE 15:0	10.129	438.262	[M-H]-	0.0233089	0.0842695	0.0504928	0.035841	0.110935	0.179885	0.169369	0.14846	0.0578044	0.0613374	0.0378585	0.042344	0.0493263	0.0269054	0.0433905	0.106897	0.0775131	0.192396	0.307334	0.018173	0.00220482	0.00187197	0.00678694	0.00123293	0.00257126	0.0025193	0.00502543	0.00904756	0	0	0.00257459	0.000474692	0.000835325	0.00151884	0.00320518	0.000803922	0.00274389	0.00286095	0.00342428	0.00269923	0.000389057	0.000574907	0.000466597	0.00118777	0.000266492	0.000748003
LPE 16:0	10.885	452.277	[M-H]-	67.6394	53.7018	53.1667	46.7771	74.9405	70.9051	79.0216	75.7715	45.4921	54.8008	22.2424	15.8412	25.2689	27.3018	22.2387	57.7978	38.2857	69.0736	57.075	3.90963	7.1261	4.91657	10.7149	8.51497	4.09731	4.38204	2.2655	7.88068	4.38786	6.1308	6.66713	4.78472	3.93147	6.30767	7.95846	1.48816	6.28693	3.09881	6.61494	5.90632	0.808616	1.01827	1.25749	1.33753	1.3175	1.64446
LPE 18:0	12	480.308	[M-H]-	116.918	88.4506	83.3116	71.33	99.0217	94.5606	102.342	101.613	72.5759	69.4497	28.1829	19.7506	32.0244	39.1793	33.8264	84.2842	57.8834	142.583	68.489	34.137	28.2221	20.576	45.9421	30.7618	33.5086	30.2179	17.4632	56.4432	18.053	26.8551	27.9093	18.4824	15.9977	23.9616	32.4305	15.0484	32.6724	23.0699	52.9911	14.5842	1.57103	1.82096	2.39936	1.77198	4.34337	4.58388
LPE 18:1	11.219	478.293	[M-H]-	81.288	58.2049	59.7813	59.6722	53.8731	59.9059	60.6448	54.5843	52.8421	68.1486	23.8604	13.3902	25.5482	30.4567	19.5771	51.4646	32.671	75.0366	42.1897	7.72942	9.27638	7.24243	15.0802	10.8633	7.75588	8.02281	3.54662	14.3558	4.73654	6.78356	7.60765	4.43021	4.21752	6.94796	9.23192	3.0338	8.7301	5.12573	11.8234	3.09449	0.69984	0.722886	0.650736	0.683596	0.666728	0.681798
LPE 18:2	10.576	476.278	[M-H]-	8.64716	7.81759	8.4885	6.7414	15.2196	19.8951	26.3353	30.008	6.41995	10.7358	2.91064	3.32818	4.34895	3.44223	4.33616	14.1046	9.02662	25.5168	23.375	12.3124	2.46443	1.93191	4.46919	2.31363	10.3971	8.41292	4.82103	16.0622	1.29691	2.5206	2.26489	1.59625	1.5648	1.65879	2.7255	4.05144	8.51677	5.4072	16.7349	0.973217	0.964409	1.45074	0.979873	0.616791	3.61035	3.22167
LPE 20:4	10.634	500.277	[M-H]-	72.302	55.0805	49.6681	46.8727	65.5151	70.7179	72.1477	68.65	44.4043	49.7763	24.6608	20.6561	28.6912	26.3837	28.7171	63.2933	37.4795	85.3559	61.5633	18.4701	7.08044	5.96656	9.77173	8.33332	16.4024	14.3873	10.0884	18.2388	4.20342	7.1907	6.47504	4.90754	4.58429	4.798	5.86434	7.24966	15.4198	11.829	12.9775	3.87922	1.013	2.76015	1.63354	1.20948	3.81096	5.19007
LPE 22:5	11.083	526.294	[M-H]-	1.13869	0.971329	2.16008	0.993932	18.438	19.7809	16.9639	13.9782	1.10458	0.869096	0.741098	0.594962	1.22171	0.737316	0.716738	16.8038	11.2168	26.4253	13.0983	62.2981	5.19438	4.2488	7.12087	6.12917	52.6705	43.8389	31.0797	57.6923	2.27776	6.56679	4.04927	3.30116	3.22314	3.12955	3.99291	25.7396	51.4094	36.8046	44.4411	1.85167	0.0695057	0.113367	0.0946747	0.0769722	1.58263	2.39496
LPE 22:6	10.387	524.278	[M-H]-	42.8763	34.2763	41.7882	33.2198	9.06951	11.1379	11.6213	11.6643	36.4895	35.7692	13.9812	7.48836	15.1404	15.8285	13.898	10.4433	5.00597	15.373	7.94245	17.1154	53.2491	36.1907	67.1738	48.3736	15.7649	13.5009	10.1073	17.3392	28.2693	43.5202	45.2253	38.1886	31.5608	36.5593	46.9553	7.38545	13.4722	9.80504	15.9238	0.320183	0.955706	2.4746	1.56787	2.18993	0.562145	0.913083
LPE O-16:1	11.588	436.283	[M-H]-	4.93875	5.317	4.59554	4.59038	6.536	6.49124	7.25464	6.29033	5.14107	5.7957	2.33728	1.17776	2.32153	2.64834	1.49909	6.4486	3.16229	10.8717	4.52392	16.7776	14.7241	10.1084	21.2615	17.048	13.699	14.3086	6.13598	21.8301	7.18455	9.664	12.4556	9.2326	7.43187	11.6123	14.2545	5.57856	15.0444	7.78606	14.7191	4.86374	0.113954	0.124098	0.178692	0.13983	0.205402	0.158224
LPE O-18:1	12.459	464.314	[M-H]-	0.745561	0.615397	0.574991	0.689383	0.665591	0.689191	0.673242	0.661288	0.836805	0.878996	0.223897	0.150567	0.188736	0.287662	0.207645	0.540602	0.276227	1.01741	0.541158	4.48608	4.37208	2.92995	5.85237	2.91177	3.88803	4.70604	1.86524	6.66652	1.565	3.25088	3.64343	2.5956	2.62785	3.76633	4.06951	2.45392	4.92446	2.46621	7.476	0.92614	0.0297218	0.0294112	0.052257	0.0358351	0.0633342	0.0777458
LPE O-18:2	11.705	462.298	[M-H]-	1.96121	2.01358	1.60288	2.05855	1.80019	1.78643	1.80811	1.52756	1.7527	1.73486	0.604982	0.188416	0.443346	0.743459	0.281912	1.15569	0.651538	2.0918	0.946216	8.59187	7.16418	4.72501	12.2136	10.3632	7.67821	7.76407	2.88971	12.2348	3.23616	4.78207	6.82604	4.08901	3.23454	5.88809	7.39914	2.51545	7.99267	2.97354	9.1026	1.06527	0.0290435	0.0284281	0.0387525	0.0295473	0.06869	0.0570712
LPE O-20:1	13.824	492.344	[M-H]-	0.0870786	0.0950472	0.0745729	0.0547301	0.0771044	0.14624	0.166973	0.177788	0.0987451	0.101455	0.0393275	0.0533758	0.0690726	0.0377792	0.0730469	0.225333	0.0868166	0.415309	0.0747859	0.175367	0.166142	0.110873	0.221664	0.104526	0.267526	0.321396	0.0854649	0.430404	0.0797311	0.127877	0.126141	0.125314	0.13155	0.125712	0.2079	0.066233	0.322662	0.149639	0.253864	0.0289691	0.0134519	0.0169182	0.0129837	0.0126224	0.0359996	0.0340878
LPG 15:0	8.382	469.257	[M-H]-	0	0	0	0	0	0	0	0	0	0	0	0	0	0	0	0	0	0	0	0	0	0	0	0	0	0	0	0	0	0	0	0	0	0	0	0	0	0	0	0	0	0	0	0	0	0
LPG 16:0	9.035	483.272	[M-H]-	2.40448	1.66175	1.53125	1.13165	3.8827	2.37143	3.08627	2.92682	1.27046	1.0009	0.309242	0.19818	0.6158	0.557477	0.372631	1.70963	1.89577	4.00776	1.15201	2.33231	0	0	0	0	0	0	0	0	0	0	0	0	0	0	0	0	0	0	0	0	0.0019012	0.0135937	0.0055097	0.0143874	0.0319705	0.0102507
LPG 18:0	9.981	511.303	[M-H]-	4.44782	2.65832	1.96684	1.73578	9.51536	4.56931	6.95034	5.439	1.67258	1.69618	0.45052	0.332217	0.710615	0.892808	0.431038	3.62867	4.52734	10.8191	1.74044	1.59571	0.445089	0.39095	1.20099	1.13629	1.06542	0.919027	0.394325	1.73609	0.442527	0.704615	0.806009	0.570799	0.262394	0.284918	0.923387	0.363536	1.86725	0.577095	0.942124	0.0354041	0.000679373	0.000439242	0.00187322	0.000658811	0.0134216	0.00875853
LPG 18:1	9.271	509.288	[M-H]-	2.76094	1.54956	1.65918	2.07606	2.1971	1.80465	1.61204	1.67933	1.41059	1.9312	0.767334	0.823229	1.12651	1.19536	1.03211	1.98734	1.94763	3.7397	1.93466	1.51984	0.446792	0.34828	0.765744	0.537799	0.452476	0.355244	0.35908	0.558636	0.265547	0.37696	0.516146	0.331852	0.199088	0.200002	0.342821	0.178562	0.37245	0.410773	0.360951	0.460182	0.0165827	0.0146446	0.0167039	0.00980072	0.0714086	0.0720294
LPG 18:2	8.645	507.273	[M-H]-	1.20398	0.607853	0.712857	0.767799	3.34667	2.27345	2.73081	3.45916	0.794028	1.32297	0.601634	0.807999	0.842985	0.744943	0.799412	2.54705	2.50607	5.15581	2.33362	1.47204	0.184003	0.197472	0.371433	0.296893	0.428298	0.295424	0.430236	0.680936	0.178165	0.267684	0.309143	0.267872	0.117206	0.102142	0.220492	0.210557	0.307994	0.408217	0.398562	0.598083	0.0218368	0.0172443	0.0170971	0.0122556	0.449248	0.476039
LPG 20:4	8.652	531.273	[M-H]-	0.310108	0.095344	0.142633	0.155008	0.488006	0.330466	0.243856	0.322238	0.164381	0.239528	0.143287	0.173957	0.178273	0.199297	0.18518	0.535489	0.613278	0.838844	0.35443	0.196039	0.0196676	0.0210198	0.0367668	0.0500662	0.0493064	0.041518	0.0547871	0.0758913	0.0346438	0.0391298	0.04433	0.033857	0.0097972	0.0145514	0.022143	0.0397076	0.0544676	0.0725727	0.0563392	0.438637	0.00402735	0.00433783	0.00320535	0.00134397	0.0450903	0.0519211
LPI 16:0	8.82	571.287	[M-H]-	6.61273	5.37772	4.99778	3.53639	5.98945	4.01954	4.88022	5.09804	3.28679	4.29388	1.29987	2.50622	3.02863	2.13195	2.67523	3.92278	3.3158	6.40314	5.80244	0.766343	0.0213101	0.00364097	0.0422533	0.0645016	0.155184	0.0941506	0.112507	0.213514	0.0248931	0.00694745	0.0424728	0.027205	0.00468462	0.00962249	0.00453647	0.0930338	0.0944587	0.13671	0.10173	0.0301693	0.00153942	0.00219868	0.00164341	0.00146677	0.00372387	0.00243602
LPI 18:0	9.814	599.317	[M-H]-	161.746	112.47	126.867	101.145	125.152	109.585	140.842	133.69	95.8549	117.872	52.54	53.1636	72.3013	71.68	64.3007	132.211	109.885	106.458	112.305	13.1007	2.93555	2.01496	4.08731	6.07591	3.15242	2.11032	3.28523	5.40667	2.76863	2.52975	4.08159	3.21088	1.31505	0.929698	2.42602	1.73681	2.08608	2.4622	2.06989	0.723692	0.0285739	0.0585911	0.049595	0.0546774	0.0815202	0.0526086
LPI 18:1	9.023	597.303	[M-H]-	5.99031	4.65758	3.98299	3.7852	3.32156	3.28751	2.1572	2.16775	3.13646	5.40201	1.45189	1.81513	2.08029	1.78953	2.20912	1.89372	2.3737	2.66044	2.56795	0.465507	0.042892	0.0360469	0.0914031	0.126136	0.0515405	0.0190095	0.0413937	0.0844651	0.0459028	0.0531397	0.0846434	0.0406458	0.0191434	0.0178277	0.033133	0.0432152	0.0249027	0.0534945	0.0283525	0.00605075	0.00556357	0.00668367	0.00560571	0.00568542	0.00590023	0.00833603
LPI 20:4	8.312	619.287	[M-H]-	32.2291	22.8579	23.812	19.709	22.1607	21.7248	20.7192	23.0934	17.4911	20.5512	8.62489	8.23436	10.5313	10.5947	12.008	19.5838	17.577	31.6841	20.0395	5.09315	0.396636	0.35947	0.930415	0.897692	0.532551	0.314577	0.49095	1.12009	0.512004	0.95196	1.09935	0.643436	0.203536	0.185899	0.429744	0.574389	0.365823	0.63046	0.522705	0.033966	0.224687	0.356968	0.16539	0.411316	0.586854	1.08158
LPS 20:4	8.314	544.266	[M-H]-	9.58675	6.83151	5.89203	5.53565	9.40222	8.54385	8.10116	9.28953	5.48717	6.75994	2.43695	2.71539	3.63188	2.86663	4.2407	7.76297	5.43203	11.5005	8.35674	0.164429	0.0122176	0.0117343	0.020758	0.03223	0.0230491	0.0212557	0.0266856	0.0467174	0.0139257	0.0301191	0.0259429	0.0187756	0.00715661	0.00733365	0.0128059	0.0115923	0.0201013	0.0390776	0.0184753	0.0619208	0.00909333	0.0133278	0.00703104	0.0132297	0.0450468	0.0231161
LPS 22:6	8.37	568.266	[M-H]-	4.14659	2.70361	3.56463	2.24454	0.545857	0.51573	0.667284	0.814114	2.55419	3.85085	1.32879	1.13316	2.22648	1.44456	2.21153	0.542199	0.326083	0.838521	0.51463	0.249416	0.313613	0.252749	0.510665	0.6092	0.0721341	0.0540003	0.059134	0.100707	0.272608	0.393571	0.535621	0.422511	0.162197	0.182788	0.295912	0.0314892	0.0496405	0.0662192	0.0582451	0.0126707	0.00470116	0.00651862	0.00243407	0.00856551	0.00355851	0.00123107
LPE 18:3	12.265	474.258	[M-H]-	0.354884	0.281319	0.228426	0.205978	0.447603	0.218739	0.259019	0.253528	0.220146	0.26349	0.130879	0.0689799	0.146844	0.168337	0.133906	0.318928	0.255974	0.637232	0.0845495	0.14231	0.119415	0.0755535	0.201377	0.127151	0.117988	0.138446	0.0632287	0.205364	0.0754379	0.0912615	0.118807	0.0719368	0.0517922	0.101331	0.111527	0.0622113	0.113753	0.0928921	0.190174	0.0706497	0.00113447	0.00434122	0.00536071	0.00601973	0.00757947	0.0101053
PC (16:0/16:0)	15.499	792.574	[M+CH3COO]-	51.308	36.3656	39.7936	40.3391	23.0842	21.8343	32.841	31.3543	50.2342	57.9187	50.6399	55.7527	44.2402	40.6737	49.6339	21.4704	17.4085	21.8196	32.2516	13.5436	26.7779	21.6564	22.7455	25.6543	8.1282	8.66657	8.66121	9.95638	22.0819	19.451	21.8655	19.579	15.4767	16.2728	17.935	5.68265	8.56123	10.3631	7.51173	49.8744	1.21441	1.10067	1.04635	0.977545	1.0551	0.939841
PC (16:0/16:1)	14.42	790.559	[M+CH3COO]-	11.3716	28.4644	36.6585	14.3357	1.28067	19.7391	15.0271	11.5146	6.65657	13.167	17.9608	10.071	24.3975	16.7437	8.07514	18.0108	20.8975	19.0669	13.7174	5.41933	4.45871	4.3987	3.4803	4.47063	2.93541	3.14205	1.62872	2.95637	1.12759	2.32202	2.46474	1.66297	1.96534	1.69407	1.74202	2.92118	3.69705	4.62978	2.21687	18.0877	0.49884	0.500609	0.530042	0.628397	0.345779	0.380808
PC (16:0/18:1)	15.64	818.589	[M+CH3COO]-	491.451	271.86	374.098	390.553	163.575	173.031	170.386	137.723	351.266	320.102	260.101	195.336	305.05	299.734	220.671	151.737	154.735	149.905	142.922	37.9802	48.5	45.8634	41.0343	42.4711	17.8339	17.5035	17.4404	17.0618	29.7344	28.8963	31.967	24.9191	20.2451	19.9535	25.5221	15.3439	19.1498	27.1731	15.0971	24.6596	13.2709	10.3673	8.97464	11.8146	6.90039	6.79796
PC (16:0/18:2)	15.138	816.576	[M+CH3COO]-	142.91	100.121	113.717	137.669	144.837	155.021	173.199	182.786	106.709	150.46	98.9398	128.949	127.682	126.998	126.496	136.22	123.047	125.722	160.705	59.8606	48.3468	50.4801	39.0169	35.5617	53.9101	47.391	58.802	52.7088	31.1052	36.6467	32.6463	40.4078	33.5654	25.8793	36.8294	35.0775	45.3132	71.8117	63.8704	35.8341	6.62021	7.84806	10.102	5.38141	13.436	6.6517
PC (16:1/18:2)	14.763	814.559	[M+CH3COO]-	245.568	133.64	152.61	198.434	172.451	119.588	152.445	149.055	131.928	135.43	124.284	104.57	140.119	127.33	105.854	115.288	137.431	163.198	139.559	6.69263	10.3752	9.24647	9.06368	6.71446	9.88383	9.53205	9.07342	10.5895	7.39449	7.18818	5.57131	5.93612	6.16173	6.89682	6.63016	7.16351	10.6133	12.8454	7.43881	11.9877	8.50837	7.41784	6.35564	9.21428	7.07042	8.1594
PC (18:0/18:1)	16.192	846.623	[M+CH3COO]-	3.95285	334.538	420.12	455.276	131.35	149.748	135.346	123.35	2.88005	261.204	274.477	217.86	273.744	300.399	208.192	153.707	179.072	167.209	135.694	43.6695	200.824	115.167	110.974	117.017	22.561	25.4765	27.6227	24.4915	106.392	132.436	118.125	93.1683	87.0492	70.7165	84.0792	19.6145	29.5282	41.362	27.091	11.4758	10.2086	8.08517	7.93255	9.38973	4.96578	4.88898
PC (18:0/18:2)	16.004	844.607	[M+CH3COO]-	140.316	75.9262	94.4637	119.512	70.918	81.521	76.2003	79.3598	119.495	98.6582	88.9765	88.8563	179.399	90.9001	98.0377	52.2452	60.8772	59.093	77.112	24.1322	39.7402	41.7991	27.1431	26.836	35.1978	31.7966	35.9705	33.0576	26.619	25.4812	20.8551	23.7652	22.3596	17.7459	21.0014	19.9685	30.626	42.9466	40.9966	18.71	10.0899	14.5395	13.2633	15.7552	13.9607	14.0461
PC (18:1/18:2)	15.363	842.591	[M+CH3COO]-	221.886	169.506	200.436	189.433	84.0745	96.2794	84.6137	84.1061	188.351	161.81	160.153	143.197	162.765	158.762	149.301	69.1023	75.8968	67.1364	77.9344	36.3564	33.9795	32.1754	26.6767	23.8467	21.2447	19.204	22.6672	19.3261	19.6423	23.0759	19.9014	20.9816	17.7746	12.3012	17.8057	12.181	17.5622	24.2043	19.911	6.86051	10.6968	9.93355	9.98176	9.43428	6.54475	6.3764
PC (18:2/18:2)	14.987	840.576	[M+CH3COO]-	264.115	200.449	131.412	101.302	253.507	277.438	210.824	189.709	253.574	127.34	191.723	139.293	127.933	130.532	139.066	206.919	196.202	178.287	175.246	160.558	76.4467	31.9255	64.6419	69.6589	74.8807	68.7857	81.1193	83.1993	60.4197	72.1274	64.3913	34.3425	32.6007	47.3483	54.7879	79.0608	78.648	86.0655	75.0768	50.1992	5.62103	4.29279	3.32748	4.40473	5.25441	6.10374
PC (20:0/18:2)	16.574	872.637	[M+CH3COO]-	0	0	0	0	0	0	0	0	0	0	0	0	0	0	0	0	0	0	0	0	30.3634	24.1756	28.2658	20.9919	15.4262	15.8118	18.5869	14.5318	24.3665	30.9597	27.2011	25.6957	21.014	14.7973	21.1972	13.7662	14.294	24.8524	22.357	4.60982	3.20227	3.02736	3.02616	3.30826	3.13307	2.59427
PC (18:0/20:4)	15.842	868.606	[M+CH3COO]-	143.768	324.373	142.007	113.495	98.5123	123.598	97.4473	78.5	117.934	148.13	112.758	158.469	312.201	110.057	136.683	134.062	126.247	130.788	114.43	128.26	85.1734	65.4807	59.3447	62.7631	58.5326	63.1417	70.2163	63.32	70.9411	79.2771	72.8287	59.7792	52.632	55.9156	55.7617	59.241	64.8508	96.3414	73.3526	26.4383	10.6481	9.24722	8.95367	10.7592	9.42631	13.2612
PC (18:1/20:4)	15.305	866.591	[M+CH3COO]-	92.5264	84.7448	90.7887	100.016	142.363	181.35	148.251	141.07	108.646	95.0669	79.5	77.2936	72.201	70.3979	65.9603	147.246	141.914	145.65	122.859	121.116	44.5693	38.1227	44.9099	37.6733	65.1401	55.3417	65.1998	60.2287	33.6337	34.5824	37.8903	27.15	25.9549	24.8152	25.5759	62.4015	66.1321	97.1526	68.9241	8.35097	3.82432	3.75954	3.77955	4.46367	8.32657	9.84512
PC (18:2/20:4)	14.961	864.575	[M+CH3COO]-	253.383	170.337	192.194	208.555	120.482	150.047	123.514	114.677	237.969	196.545	186.022	171.537	180.196	168.096	187.326	98.69	93.2493	100.349	108.034	82.3839	146.224	112.313	116.988	121.453	47.3772	46.7272	57.4385	53.6303	107.174	115.799	123.139	114.86	92.1469	106.727	113.357	46.7736	54.3384	77.9404	55.9128	16.2812	5.74851	4.71838	4.70008	5.52641	3.64769	4.95176
PC (O-17:1/11:0)	10.338	720.517	[M+CH3COO]-	200.599	180.751	74.8241	192.066	184.561	181.738	142.476	85.8614	117.841	174.255	32.4676	26.4212	44.253	71.1118	24.8263	80.8993	79.5515	27.3167	70.8393	4.34075	9.6415	7.27871	13.4485	16.1213	9.47374	10.2331	2.95992	21.2937	7.76996	6.76936	6.72604	6.93855	2.98926	4.82	9.91885	2.61814	13.211	2.71459	6.78046	1.95457	8.87154	6.77597	3.82613	8.57396	5.16585	5.08564
PC (O-17:0/13:0)	10.973	750.565	[M+CH3COO]-	34.0102	29.0621	50.9425	32.2829	18.541	14.981	25.7042	37.91	35.9996	28.795	62.0147	101.405	78.8569	47.8203	84.0023	61.6774	27.5228	100.619	30.7209	12.0557	41.8679	49.8039	50.4027	44.5953	9.85367	7.22989	17.9305	12.4227	42.5412	55.9855	62.7821	38.2713	30.2711	42.3482	34.996	12.9471	5.88593	15.9371	26.8894	22.518	2.00181	4.13342	6.30477	4.19497	4.9239	5.37242
PC (O-19:2/11:0)	10.135	746.534	[M+CH3COO]-	92.5085	90.5219	68.348	85.4137	92.4828	64.6261	104.478	96.917	69.5526	109.769	51.6039	91.2003	60.7493	54.4361	83.2214	78.3145	45.2108	154.784	93.6711	34.7351	23.5004	29.7522	38.4869	37.2138	43.5827	32.8276	32.571	55.9163	14.8123	19.2832	22.8951	19.4403	14.3567	15.3295	24.0327	12.7514	48.5684	18.7338	34.0854	2.76288	12.8519	5.63987	3.12828	6.53534	6.82469	6.58539
PC (O-19:1/13:0)	11.16	776.58	[M+CH3COO]-	228.661	242.943	251.292	300.394	106.208	127.688	112.713	125.313	255.028	239.918	173.364	141.106	176.878	177.03	163.749	154.164	113.003	205.06	112.921	26.6553	46.9235	28.93	68.5857	68.4965	20.6675	16.1247	16.7617	33.4513	33.3529	45.6816	51.8293	34.4491	13.9661	35.1978	44.0539	6.21379	19.0131	18.9718	21.3847	5.48374	12.1877	13.8	10.7225	16.1133	9.12181	10.7902
PC (O-19:2/13:1)	10.066	772.547	[M+CH3COO]-	416.787	487.32	545.342	531.266	417.287	366.866	344.833	326.293	432.411	308.03	289.545	123.003	264.462	318.376	140.417	327.982	269.06	373.456	317.138	58.0807	15.5513	22.2641	40.5661	52.9782	36.4256	30.2417	18.5825	44.2128	11.2891	13.4912	16.7219	16.5576	8.96061	13.4011	26.5796	6.15895	35.9466	20.0184	11.2994	0.441469	7.21758	4.89653	3.20143	4.62562	4.11493	3.18445
PC (O-19:0/15:0)	12.378	806.627	[M+CH3COO]-	0	0	0	0	0	0	0	0	0	0	0	0	0	0	0	0	0	0	0	0	0	0	0	0	0	0	0	0	0	0	0	0	0	0	0	0	0	0	0	0	0	0	0	0	0	0
PE (14:0/15:0)	14.308	648.459	[M-H]-	0	0	0	0	0	0	0	0	0	0	0	0	0	0	0	0	0	0	0	0	0	0	0	0	0	0	0	0	0	0	0	0	0	0	0	0	0	0	0	0	0	0	0	0	0	0
PE (15:0/15:0)	14.552	662.474	[M-H]-	1.43113	2.06425	0	1.27659	2.20228	0	0.0659017	0	1.4622	1.08506	0	0	0.0403615	0	0.0273529	0	0	0	0	0	0	0.0288818	0.053862	0	0	0.0433579	0.0228465	0.0292999	0	0.0323521	0.0797491	0	0.0275567	0	0	0.0412493	0.0508808	0	0.00662882	1.13029	0.034845	0	0	0	0	0
PE (15:0/16:0)	14.951	676.49	[M-H]-	0	0	0	0	0	0	0	0	0	0	0	0	0	0	0	0	0	0	0	0	0	0	0	0	0	0	0	0	0	0	0	0	0	0	0	0	0	0	0	0	0	0	0	0	0	0
PE (15:0/18:2)	14.697	700.49	[M-H]-	0	0	0	0	0	0	0	0	0	0	0	0	0	0	0	0	0	0	0	0	0	0	0	0	0	0	0	0	0	0	0	0	0	0	0	0	0	0	0	0	0	0	0	0	0	0
PE (18:1/16:0;O)	12.95	732.524	[M-H]-	0	0	0	0	0	0	0	0	0	0	0	0	0	0	0	0	0	0	0	0	0	0	0	0	0	0	0	0	0	0	0	0	0	0	0	0	0	0	0	0	0	0	0	0	0	0
PE (16:0/18:1)	15.506	716.524	[M-H]-	1104.17	837.738	801.963	1189.54	808.266	777.137	956.244	1079.74	1157.98	1654.05	1284.74	1585.83	1166.14	977.354	1545.08	753.879	473.563	657.13	1221.35	422.703	193.116	208.784	201.092	322.332	215.997	230.755	294.414	283.42	232.225	212.547	235.362	171.214	118.799	124.6	174.076	151.488	195.296	283.479	260.801	591.373	15.66	14.118	13.979	9.57309	19.8311	16.6344
PE (16:0/18:2)	15.023	714.506	[M-H]-	139.654	174.312	210.323	174.808	398.439	322.101	615.33	734.231	164.921	235.59	201.232	377.661	282.191	195.664	273.811	580.553	299.036	491.618	696.126	88.7112	46.2497	54.6142	48.6465	50.1737	74.7303	64.6659	78.8964	87.0294	35.3834	46.1026	41.063	40.7503	30.872	23.2666	31.0303	38.851	64.3796	76.4426	74.9711	59.4519	1.12713	1.022	0.93252	0.952145	2.58269	2.26271
PE (18:1/18:0;O)	13.746	760.556	[M-H]-	0	0	0	0	0	0	0	0	0	0	0	0	0	0	0	0	0	0	0	0	0	0	0	0	0	0	0	0	0	0	0	0	0	0	0	0	0	0	0	0	0	0	0	0	0	0
PE (18:0/18:1)	16.551	744.554	[M-H]-	153.479	120.464	165.916	140.396	77.3936	74.7517	89.1659	93.4368	146.103	181.723	137.477	115.576	131.948	145.059	108.589	88.0636	67.7474	113.719	80.8206	12.4496	36.01	23.1079	25.2298	39.4281	6.83698	4.67617	7.85613	10.1967	26.3568	23.258	26.1982	20.1396	17.0906	18.2314	19.7321	5.37526	9.34074	10.4222	8.7494	15.9744	0.594764	0.498713	0.350956	0.414765	0.726686	0.56676
PE (18:0/18:2)	15.685	742.54	[M-H]-	191.721	216.456	287.074	222.402	260	391.445	423.393	482.473	200.296	433.56	216.879	284.51	269.151	241.744	299.822	491.785	219.347	522.582	421.552	165.607	88.6232	103.599	85.8384	97.1317	104.008	86.608	114.966	120.385	66.8375	88.5081	78.7201	79.9916	57.1969	38.576	59.6063	63.7952	71.8016	118.122	119.505	61.5369	3.77736	3.19382	1.73774	3.00417	4.04872	5.84174
PE (18:1/18:2)	15.233	740.521	[M-H]-	222.35	274.957	331.351	272.303	341.198	341.32	475.766	530.731	298.234	448.982	322.97	458.881	417.088	317.77	419.486	393.244	281.791	430.069	447.407	99.93	59.8332	72.618	57.29	59.6932	79.2858	70.8792	79.843	84.4809	42.6863	51.6103	49.0271	41.7475	34.5664	24.2626	34.9142	46.7616	57.6828	92.9506	74.2274	53.8992	1.42552	1.52465	1.51815	1.65137	3.29978	2.90646
PE (16:0/20:4)	14.902	738.508	[M-H]-	632.153	738.289	746.891	639.474	1043.97	1001.53	1218.86	1303.69	707.634	721.927	755.077	966.504	947.422	695.709	849.296	1066.29	827.88	1119.55	1189.41	137.204	107.493	117.33	121.755	125.316	176.932	163.842	116.893	108.518	89.851	113.995	107.855	90.9388	76.2886	65.2649	77.9463	112.846	166.334	209.628	90.1561	185.909	2.61465	2.65599	2.67826	3.01663	3.6431	3.60187
PE (16:1/20:4)	14.564	736.489	[M-H]-	257.958	147.953	189.133	225.808	168.548	169.904	163.867	152.285	176.976	188.652	151.043	150.035	207.755	110.729	95.7796	116.972	89.0918	121.573	144.796	43.6101	29.5324	37.7851	57.6444	86.2046	22.3556	14.877	26.0435	29.3282	44.9169	42.7955	61.3681	48.6643	25.5268	26.4147	40.3405	15.9016	15.9219	25.6433	18.4791	16.3801	0.700965	0.756801	0.715869	1.0295	1.21921	1.43818
PE (18:0/20:4)	15.73	766.536	[M-H]-	3107.3	2839.97	2984.86	3060.63	3156.45	3314.29	3862.02	2459.73	3116.64	3125.17	3073.2	3165.7	3288.26	3010.6	3298.37	3620.75	2832.39	3551.19	3490.72	922.61	531.367	522.782	591.724	699.906	484.823	486.187	531.32	642.398	457.855	595.722	610.361	463.814	364.56	335.99	432.884	380.213	508.204	657.176	505.297	380.161	5.22326	4.92517	5.12059	6.79332	13.1093	14.6673
PE (18:1/20:4)	15.215	764.522	[M-H]-	984.213	946.167	1149.18	1204.35	3425.83	3735.57	3709.32	3930.33	1353.39	1218.7	1144.23	1137	1296.54	1155.06	1136.08	3773.44	2780.35	3804.02	3571.69	1407.83	263.674	270.531	282.922	334.574	760.141	645.842	903.938	862.556	234.192	291.327	287.712	197.484	180.55	141.462	195.436	624.847	653.166	1037.66	885.381	198.606	3.24828	3.53308	4.34818	5.32258	21.395	21.819
PE (18:2/20:4;O2)	11.965	794.506	[M-H]-	147.436	142.287	160.63	180.592	519.678	424.275	528.233	658.37	210.204	170.248	197.16	281.602	240.965	160.987	152.276	582.669	385.861	648.278	605.559	218.037	65.5341	95.5726	95.1215	120.626	85.4287	71.478	164.164	121.6	84.4165	165.76	154.089	104.79	62.4561	68.2583	61.0686	124.91	66.6831	119.047	119.413	282.563	0.00531145	0.175662	0.206363	0.282562	0.915496	0.733778
PE (16:0/22:6)	14.976	762.507	[M-H]-	0	0	0	0	0	0	0	0	0	0	0	0	0	0	0	0	0	0	0	0	0	0	0	0	0	0	0	0	0	0	0	0	0	0	0	0	0	0	0	0	0	0	0	0	0	0
PE (18:0/22:6)	15.652	790.534	[M-H]-	846.858	749.009	1004.41	813.57	1428.93	1599.83	1543.69	1642.47	1082.16	1049.77	956.494	932.687	966.804	829.158	978.667	1498.32	1091.38	1234.13	1459.73	997.073	1390.3	1376.3	1572.66	1697.72	865.878	714.43	940.745	942.983	1240.93	1648.71	1526.86	1526.67	1011.75	1079.84	1273.65	618.103	702.691	1085.95	935.617	130.62	2.74313	2.88201	2.37722	3.98929	7.37877	7.52324
PE (22:5/18:2;O2)	12.61	820.517	[M-H]-	1460.14	1410.91	1412.65	1526.24	1263.29	1102.9	1308.99	1514.62	1378.52	1557.11	1399.28	1318	1187.59	1079.73	1229.35	1324.71	958.134	1457.19	1317.84	442.433	178.897	243.153	237.997	352.758	206.313	155.886	307.805	305.895	257.013	333.44	359.687	275.854	114.116	149.61	161.646	179.497	217.805	324.354	254.641	190.512	0.36316	0.335523	0.301904	0.547642	0.780399	0.556342
PE (18:1/22:6)	15.425	788.521	[M-H]-	481.202	452.016	566.409	566.883	157.598	180.046	185.476	196.967	615.321	637.015	633.227	532.083	535.656	528.536	647.573	197.139	135.688	187.921	168.447	608.88	740.953	717.661	813.166	851.546	400.28	318.316	487.853	448.069	649.749	740.827	856.214	645.761	483.505	485.102	656.222	319.047	342.138	510.059	437.105	31.7658	1.39375	1.39844	1.83814	2.35948	0.848497	0.895222
PE (18:2/22:6;O2)	11.772	818.506	[M-H]-	347.118	362.767	399.175	403.789	190.292	166.621	181.699	227.364	470.156	506.453	593.495	507.044	402.308	325.629	455.273	228.016	153.09	222.879	226.68	62.2373	109.895	142.699	125.014	163.457	20.8007	20.2296	38.7489	29.3926	138.11	312.88	303.668	208.221	90.5202	112.414	123.972	41.7525	18.8052	36.0815	33.6159	121.323	0	0.231684	0.346679	0.397035	0.367907	0.343692
PE (O-16:1/18:2)	15.401	698.514	[M-H]-	41.056	34.1659	33.5595	57.4939	35.1124	28.1069	39.9603	56.6761	37.9611	102.452	42.5408	80.4473	52.8036	44.3107	115.258	28.2775	16.2332	23.3739	51.6729	69.7957	47.4472	52.4107	49.6862	47.44	43.0563	38.4784	58.9915	55.811	39.7973	53.5944	55.1879	49.9934	31.7547	23.2429	46.2594	23.9482	31.5549	48.4761	48.8816	40.9615	4.9978	4.72434	5.10187	2.77175	9.59587	7.6358
PE (O-18:1/18:1)	16.541	728.562	[M-H]-	47.0906	60.9598	59.8598	60.8337	48.0835	35.5549	50.2083	65.4577	47.6458	100.303	55.5558	84.9117	75.0625	66.4041	132.942	58.7631	36.9225	49.5278	62.5917	29.4807	53.8298	54.9195	46.6145	71.8821	16.1065	17.4308	16.245	20.5138	49.2163	47.6476	48.1589	58.4825	33.2796	41.7135	64.4979	9.07168	20.5302	16.9654	41.8438	14.6288	2.90258	2.47754	2.44407	1.82317	2.92526	2.97998
PE (O-18:1/18:2)	16.128	726.543	[M-H]-	0	40.2981	75.1084	44.9945	33.4853	30.9248	46.6613	47.3901	38.4825	69.4198	79.6254	71.9026	57.51	54.6202	112.099	42.7578	38.1189	47.2134	47.7741	68.6787	67.3849	76.4744	74.8195	73.9006	46.7402	38.5413	68.7718	66.0537	58.9983	81.7068	84.0274	84.1932	53.1284	45.9863	73.0292	31.3321	39.6571	60.409	52.7024	17.6089	2.67027	2.40372	2.20184	1.66761	3.20394	3.20987
PE (O-16:1/20:3)	15.8	724.528	[M-H]-	5.77643	48.2103	50.5615	5.22508	6.77856	3.42204	2.46063	8.43866	4.64819	6.41212	78.0426	41.5339	56.1053	48.2978	45.2073	6.07616	3.4685	3.35423	8.58708	18.6411	21.2025	21.8916	20.9305	24.7734	13.0601	10.1702	16	16.5787	17.7633	15.1119	11.0902	18.222	12.7265	11.5492	19.7839	7.34409	13.36	13.9776	14.0783	12.5455	5.35504	3.97937	3.38267	2.70342	3.46324	2.87371
PE (O-16:1/20:4)	15.493	722.512	[M-H]-	1104.17	837.738	801.963	1189.54	808.266	777.137	956.244	1079.74	1157.98	1654.05	1284.74	1585.83	1166.14	977.354	1545.08	753.879	473.563	657.13	1221.35	422.703	193.116	208.784	201.092	322.332	215.997	230.755	294.414	283.42	232.225	212.547	235.362	171.214	118.799	124.6	174.076	151.488	195.296	283.479	260.801	591.373	15.66	14.118	13.979	9.57309	19.8311	16.6344
PE (O-16:1/22:5)	15.624	748.527	[M-H]-	174.238	204.954	191.428	222.4	85.8798	78.2546	97.3044	108.288	215.571	293.426	250.031	240.476	244.754	191.758	275.336	73.9263	50.8367	61.4358	115.233	681.902	135.705	122.867	202.509	267.539	378.298	332.783	427.603	453.983	157.386	112.148	149.31	106.41	105.795	101.459	135.231	294.119	343.309	478.928	389.552	100.098	17.1914	15.1126	16.2096	9.3979	8.51846	8.40651
PE (O-18:3/20:4)	15.414	746.512	[M-H]-	442.176	283.636	317.68	466.556	58.8356	58.0306	74.5125	86.0863	461.014	594.287	485.324	528.275	399.73	362.59	698.98	56.4803	33.8873	55.8658	84.1359	539.264	1632.56	1554.37	1796.16	1747.66	288.555	267.302	395.718	345.96	1537.59	1801.3	2153.34	1575.21	1080.8	1100.35	1549.67	215.046	229.831	391.458	385.628	108.359	25.5497	24.9473	27.4862	14.2651	12.5444	12.0312
PE (O-18:1/22:4)	16.837	778.574	[M-H]-	99.0206	164.858	118.402	150.37	350.873	293.515	378.985	411.232	135.295	273.452	154.36	201.426	184.6	152.025	151.636	363.664	288.861	448.188	458.863	471.426	148.639	167.547	197.086	235.587	273.035	255.564	308.573	334.687	157.556	186.106	209.232	121.317	84.1987	132.156	133.57	240.159	319.728	423.459	292.064	150.67	1.91591	1.90773	1.54206	2.01019	5.79778	5.78832
PE (O-18:2/22:6)	15.552	772.527	[M-H]-	0.342102	0.23396	0.173735	0.390507	0	0.0376858	0.0934712	0.0589761	0.356926	0.565381	0.51366	0.394751	0.576309	0.442305	0.758767	0.0330093	0.0372638	0.0857141	0.100387	1.23214	2.75583	2.7024	4.24374	4.43654	0.649284	0.719357	0.837952	1.00919	3.51042	3.57909	3.88107	3.37367	1.87565	2.37811	3.6364	0.585095	0.469875	0.962691	0.895731	0.0452544	0.0322923	0.0368818	0.0214972	0.0232855	0.0106795	0.00407712
PE (O-19:0/22:5)	15.996	792.575	[M-H]-	51.3662	36.3516	39.7773	40.3105	23.0842	21.8342	32.816	31.3489	50.23	58.093	50.6291	55.7719	44.2416	40.6237	49.6248	21.1936	17.4081	21.8196	32.2516	13.5547	26.7812	21.6608	22.6217	25.7376	8.13264	8.66534	8.66121	9.93983	22.0809	19.401	21.8411	19.518	15.4767	16.2598	17.935	5.68265	8.46473	10.354	7.51173	49.8744	1.21441	1.10067	1.04635	0.977521	1.05607	0.939841
PE (O-19:0/22:6)	16.61	790.575	[M-H]-	8.52982	9.29293	10.5634	4.95241	16.6704	14.9576	19.2176	15.3328	8.86767	13.1111	12.3831	10.2028	12.5095	7.77998	9.12178	20.7192	15.2594	15.8304	16.8745	16.1289	19.3555	15.5324	20.0143	20.7513	7.93378	8.09418	8.35845	10.3626	18.0461	21.1882	21.2615	15.255	7.12256	14.7325	18.2773	7.49322	9.4987	13.823	10.87	1.45991	0.0284871	0.229785	0.164715	0.125187	0.0986194	0.0837669
PE (O-20:1/22:5)	17.027	804.591	[M-H]-	99.0206	164.858	118.402	150.37	350.873	293.515	378.985	411.232	135.295	273.452	154.36	201.426	184.6	152.025	151.636	363.664	288.861	448.188	458.863	471.426	148.639	167.547	197.086	235.587	273.035	255.564	308.573	334.687	157.556	186.106	209.232	121.317	84.1987	132.156	133.57	240.159	319.728	423.459	292.064	150.67	1.91591	1.90773	1.54206	2.01019	5.79778	5.78832
PG (16:0/16:0)	12.738	721.501	[M-H]-	0.241711	0.280486	0.217448	0.192257	0.923642	0.582266	0.666068	0.610394	0.222281	0.212918	0.209744	0.285786	0.45832	0.255354	0.257708	0.678824	0.825456	1.30578	0.460143	1.76582	1.1917	1.06137	1.20956	0.816209	1.02443	0.602216	1.36421	0.858715	0.961556	1.10731	1.2451	0.913873	0.866867	0.652078	0.865708	0.782859	0.450757	1.27476	1.10502	3.73041	0.00106569	0.00242133	0.00442681	0.000977261	0.0400917	0.0270599
PG (16:0/18:1)	12.814	747.517	[M-H]-	47.748	66.4951	49.9406	48.4137	55.6214	45.9952	41.0211	41.1922	40.8011	39.0715	40.4404	34.2447	41.3994	44.2126	32.1699	52.1683	52.759	65.7835	47.3227	137.464	114.902	105.179	114.037	101.057	79.2053	50.6785	103.364	70.7696	95.2282	116.069	123.842	93.2	76.6163	73.0756	73.0601	69.2728	31.8619	113.408	100.933	23.3693	0.00857791	0.0210986	0.0628676	0.026473	0.0982636	0.067102
PG (16:0/18:2)	12.425	745.502	[M-H]-	12.4172	25.5649	11.7548	12.0483	54.8548	36.5746	45.8568	50.4055	13.6242	11.5666	15.4767	20.4947	20.8311	17.4119	24.7613	28.9715	37.579	38.5021	22.3439	77.7516	43.233	45.3673	59.9412	56.1122	75.4346	62.4245	77.9473	82.8646	31.8765	35.4334	38.8937	40.5025	25.4629	25.2089	43.6515	36.305	69.1266	62.1761	62.7189	15.4779	0.0673734	0.0596623	0.141249	0.114146	0.705518	0.950623
PG (18:0/18:1)	13.163	775.547	[M-H]-	6.62911	8.38877	6.40526	6.04267	9.80154	6.23178	7.64899	8.0011	5.5066	5.86344	5.06754	4.83854	5.13892	6.85188	5.12248	8.88934	9.8714	14.7278	8.23012	35.7545	17.1585	17.332	21.4868	17.8685	14.9131	9.48193	25.8894	18.0057	16.7833	32.6746	28.5479	20.6099	14.7719	13.9358	15.9715	15.0404	7.81063	25.5691	28.2112	6.13959	0.00646571	0.0109905	0.0331168	0.0124939	0.0515045	0.0389854
PG (18:1/18:1)	12.909	773.533	[M-H]-	0.00894854	0.0178733	0.0168732	0.013074	0.0145962	0.0197881	0.0316879	0.0300703	0.0184351	0.0194487	0.00703953	0.00734497	0.00792653	0.0164859	0.0145066	0.031033	0.0237303	0.0204108	0.0100105	0.0194929	0.204802	0.068293	0.167536	0.0496401	0.0520019	0.0131906	0.0448491	0.03413	0.084505	0.143831	0.131907	0.0807117	0.216366	0.0558672	0.0840004	0.0182035	0.00405144	0.064309	0.00896755	0.0125953	0.00505285	0.0166834	0.0579013	0.0129445	0.0349446	0.0399866
PG (18:1/18:2)	12.64	771.519	[M-H]-	101.422	114.904	102.772	110.057	193.771	152.871	152.894	163.692	90.6589	91.188	82.9409	102.842	81.5829	107.427	84.3587	182.917	162.131	223.018	134.266	64.1311	41.0255	52.6057	55.2559	53.1255	34.0074	21.4794	48.7236	31.1911	42.2235	41.6243	50.6521	40.021	33.4515	33.6742	28.9981	25.7797	16.1261	61.0771	27.5479	69.3848	0.0365858	0.0876241	0.240752	0.132038	0.477805	0.330724
PG (18:2/18:2)	12.307	769.503	[M-H]-	31.562	49.1048	37.9593	31.2839	97.2722	70.4942	87.4601	100.766	34.2041	28.7334	28.3871	19.203	28.8406	25.972	23.1923	71.424	66.5186	90.7721	64.4676	58.049	20.7351	20.2025	27.786	18.1205	30.0461	17.8274	58.0471	30.1804	17.6623	36.2215	34.0208	24.3707	25.3236	19.4652	19.3214	38.3769	21.7225	42.0774	49.2932	114.482	0.0253822	0.0329225	0.135387	0.0577463	0.455479	0.312937
PG (16:0/22:1)	13.485	803.578	[M-H]-	0.182907	0.216949	0.128186	0.128975	0.447684	0.234067	0.345784	0.398874	0.127551	0.0994867	0.10884	0.194419	0.176559	0.189801	0.173258	0.330757	0.360943	0.593636	0.45667	1.29933	0.561953	0.731913	0.801828	0.562133	0.964553	0.611304	0.87403	1.02656	0.737844	0.880757	0.784539	1.29432	0.688631	0.586661	0.802954	0.537869	0.470771	0.904072	0.893747	0.133487	0.000377743	0.00220349	0.00155926	0.00425531	0.00165838	0.00298929
PG (18:1/20:1)	13.221	801.563	[M-H]-	1.03569	1.32549	1.01026	1.29182	4.64849	2.07814	3.85924	4.61713	0.800741	1.06537	0.849087	1.52847	1.04307	1.07335	1.27376	2.43105	2.7791	4.58555	4.13942	9.71159	1.56415	1.57838	1.94458	1.81794	3.14579	1.93428	5.10413	3.52941	2.59543	4.69313	3.6066	3.44993	1.78648	1.50258	2.06198	3.56867	1.2714	6.88172	6.45592	1.4118	0.000417927	0.00104833	0.00424103	0.00167159	0.0143787	0.00773014
PG (18:1/20:4)	12.442	795.518	[M-H]-	46.3581	55.9704	44.8614	54.2795	117.226	100.24	90.6649	87.3495	49.988	41.338	41.9432	42.8302	39.9359	48.2862	38.4502	103.921	97.8212	117.86	82.2442	35.1319	17.5523	19.3467	20.6897	18.001	18.5199	13.1636	27.0381	15.2386	17.5137	16.7279	20.8403	15.5338	10.7294	12.3287	9.08704	16.657	8.66198	31.5143	16.8866	40.1617	0.0195195	0.0465908	0.112646	0.0721506	0.180566	0.124086
PG (18:2/20:4)	12.286	793.502	[M-H]-	14.1511	17.5428	15.098	15.6088	63.3682	47.7561	51.0908	61.2468	17.4654	12.8946	15.7024	16.9917	15.9271	13.904	9.9313	61.9978	49.2963	75.7079	58.4035	38.1822	11.5762	12.7899	12.7299	9.3273	15.1011	10.3364	33.2127	14.0139	10.8663	21.4441	18.9903	12.5441	10.575	9.05125	6.99343	30.7649	5.95991	28.6758	26.6012	111.039	0.0131539	0.0264845	0.0896862	0.0449362	0.23509	0.162708
PG (16:0/24:2)	13.55	829.594	[M-H]-	0.182907	0.216949	0.128186	0.128975	0.447684	0.234067	0.345784	0.398874	0.127551	0.0994867	0.10884	0.194419	0.176559	0.189801	0.173258	0.330757	0.360943	0.593636	0.45667	1.29933	0.561953	0.731913	0.801828	0.562133	0.964553	0.611304	0.87403	1.02656	0.737844	0.880757	0.784539	1.29432	0.688631	0.586661	0.802954	0.537869	0.470771	0.904072	0.893747	0.133487	0.000377743	0.00220349	0.00155926	0.00425531	0.00165838	0.00298929
PG (18:1/22:4)	12.796	823.549	[M-H]-	2.42201	3.26628	2.70476	4.08774	5.24715	4.66573	3.19012	3.53169	3.48536	3.55178	2.76644	4.87087	3.54312	3.13584	3.70995	6.21411	4.30966	7.36934	6.7837	5.61857	0.460998	0.512002	0.775897	0.842846	1.95011	1.02952	3.16093	2.1462	0.645523	1.15718	1.0644	0.513064	0.412987	0.512021	0.497069	2.22389	0.562553	3.95984	3.97819	7.99853	0.00140516	0.000929269	0.00305575	0.000566706	0.00218066	0.00192335
PG (18:2/22:4)	12.659	821.533	[M-H]-	6.28328	11.8094	9.29963	8.07762	24.4133	25.4264	25.7007	22.3076	9.55654	9.09728	8.83239	15.1343	8.48477	8.31418	11.7642	24.8313	30.6138	48.8646	26.4683	7.86201	4.15938	4.02861	4.58343	4.87875	5.65101	4.72793	6.2643	5.1138	4.80927	5.83052	6.96355	4.19818	2.47006	4.02493	3.92479	1.90971	3.16263	4.76459	4.11849	30.1891	0.00556088	0.0131829	0.0259454	0.0163158	0.0569217	0.0406005
PG (18:2/22:5)	12.376	819.517	[M-H]-	132.412	168.296	122.572	129.103	147.032	120.913	120.721	135.003	108.353	113.466	105.357	76.6373	76.4162	87.8916	77.552	133.8	116.675	152.797	119.945	74.7629	29.9496	30.9202	28.8502	27.409	34.9626	22.4436	60.5424	33.9889	31.4602	41.7451	40.291	30.8746	18.183	18.755	17.0648	41.9129	17.6874	72.5239	54.6702	72.0766	0.0176747	0.0444881	0.128106	0.0867493	0.193507	0.113959
PG (18:2/22:6)	12.21	817.501	[M-H]-	30.7847	42.5625	35.4349	33.7762	22.4153	17.9266	17.1582	20.0911	37.3665	38.6394	44.3328	29.5421	25.998	26.3713	28.3392	22.796	18.7642	25.4916	20.8759	10.6892	18.227	18.317	15.3668	12.3467	3.57078	2.91184	7.6005	3.36938	17.0567	39.4493	34.9137	23.8984	14.7825	14.1252	13.2508	9.96444	1.60958	8.24552	7.14413	45.6414	0.00826988	0.0317688	0.131335	0.0688051	0.0911492	0.0736744
PG (20:4/22:4)	12.495	845.533	[M-H]-	4.75828	7.35109	5.02411	6.52215	14.7758	16.5838	16.2133	12.5377	5.27364	6.16184	5.9323	5.27305	4.014	4.59564	5.29427	17.1196	15.1812	15.0899	13.6261	4.79998	2.04783	1.77234	1.95558	2.10523	3.43852	3.04195	3.75009	2.92399	2.35463	1.31419	1.63176	1.88123	0.959256	1.29933	1.06865	1.50175	1.98397	3.79534	2.77806	9.84769	0.00346054	0.00680903	0.00962358	0.0102499	0.0386241	0.0261331
PG (20:4/22:5)	12.323	843.517	[M-H]-	11.5749	16.656	12.0947	12.23	47.4828	44.491	35.1392	32.9131	15.0634	12.2808	12.8912	10.5774	10.5694	9.86937	8.94907	48.4904	42.109	51.2737	38.513	26.6601	6.93876	6.66435	6.16039	5.73223	10.8648	8.24307	18.061	10.9116	7.6118	11.1545	10.2896	7.20981	3.63587	4.1419	3.13261	19.0028	6.49422	26.9253	19.1644	27.7528	0.00361144	0.00757609	0.0295008	0.0203791	0.103009	0.0758112
PG (22:5/22:5)	12.592	869.533	[M-H]-	132.412	168.296	122.572	129.103	147.032	120.913	120.721	135.003	108.353	113.466	105.357	76.6373	76.4162	87.8916	77.552	133.8	116.675	152.797	119.945	74.7629	29.9496	30.9202	28.8502	27.409	34.9626	22.4436	60.5424	33.9889	31.4602	41.7451	40.291	30.8746	18.183	18.755	17.0648	41.9129	17.6874	72.5239	54.6702	72.0766	0.0176747	0.0444881	0.128106	0.0867493	0.193507	0.113959
PG (22:6/22:6)	12.212	865.499	[M-H]-	26.3486	40.6977	28.1541	26.7766	0.171638	0.0970361	0.0788231	0.123191	29.4438	34.5404	35.5608	22.7978	16.2666	16.2771	28.6472	0.150265	0.11292	0.072446	0.119965	0.0710451	6.89363	4.78581	3.64186	4.30691	0.0898312	0.0449769	0.0180332	0.00523389	6.33145	13.5427	12.7128	7.17456	2.97254	3.85759	4.17702	0.141612	0.00681884	0.0925154	0.126362	0.0442467	0.00309787	0.0126844	0.0444861	0.027041	0.00581213	0.00178474
PG (22:4/22:5)	12.736	871.531	[M-H]-	5.26958	6.41307	5.94658	5.12103	5.92304	4.04528	5.0707	6.59258	5.77216	8.98032	6.34858	8.20324	6.93634	6.58458	8.61872	4.20049	2.89954	4.64747	5.1789	1.58892	2.17135	1.79404	1.90269	1.66168	1.12819	0.68977	1.64645	1.43921	1.91664	2.40794	2.27389	2.16848	1.86074	1.41338	2.0169	1.16768	0.523054	1.65567	1.29946	0.518386	0.0799781	0.160879	0.471061	0.192915	0.246548	0.231407
PG (O-14:1/16:0)	13.002	677.474	[M-H]-	0	0	0	0	0	0	0	0	0	0	0	0	0	0	0	0	0	0	0	0	0	0	0	0	0	0	0	0	0	0	0	0	0	0	0	0	0	0	0	0	0	0	0	0	0	0
PG (O-15:1/16:0)	12.76	691.49	[M-H]-	0.00531105	0	0.00955152	0	0.00979416	0.00564751	0.00413515	0	0.00215054	0	0.00271178	0	0.00164682	0.00342078	0	0	0.00388287	0	0.00212505	0	0	0	0	0	0	0	0	0	0	0	0	0	0	0	0	0	0.00103201	0.00174666	0	0	0	0	0	0	5.64436e-05	0.000154951
PG (O-16:1/16:0)	12.937	705.507	[M-H]-	0	0	0	0	0	0	0	0	0	0	0	0	0	0	0	0	0	0	0	0	0	0	0	0	0	0	0	0	0	0	0	0	0	0	0	0	0	0	0	0	0	0	0	0	0	0
PG (O-18:1/16:0)	13.292	733.537	[M-H]-	0	0	0	0	0	0	0	0	0	0	0	0	0	0	0	0	0	0	0	0	0	0	0	0	0	0	0	0	0	0	0	0	0	0	0	0	0	0	0	0	0	0	0	0	0	0
PG (O-16:1/18:1)	13.055	731.52	[M-H]-	0	0	0	0	0	0	0	0	0	0	0	0	0	0	0	0	0	0	0	0	0	0	0	0	0	0	0	0	0	0	0	0	0	0	0	0	0	0	0	0	0	0	0	0	0	0
PG (O-16:1/18:2)	12.763	729.506	[M-H]-	0.00531105	0	0.00955152	0	0.00979416	0.00564751	0.00413515	0	0.00215054	0	0.00271178	0	0.00164682	0.00342078	0	0	0.00388287	0	0.00212505	0	0	0	0	0	0	0	0	0	0	0	0	0	0	0	0	0	0.00103201	0.00174666	0	0	0	0	0	0	5.64436e-05	0.000154951
PG (O-16:4/18:2)	14.457	723.452	[M-H]-	0.0127345	0.0724958	0.0169013	0.019939	0.0508778	0.0392163	0.108783	0.102461	0.0656262	0.0572484	0.0481174	0.0430749	0.0606493	0.0383086	0.0536185	0.0576444	0.0410445	0.0247427	0.126938	0.116369	0.222648	0.123633	0.139972	0.253257	0.354963	0.327254	0.630151	0.81068	0.368657	0.130896	0.128275	0.344242	0.166699	0.233882	0.109539	0.136269	0.214727	0.250063	0.286414	2.53288	0.0138678	0.0249304	0.0461417	0.0207159	0.0333352	0.0324391
PG (O-18:1/18:1)	14.064	759.552	[M-H]-	0.0127345	0.0724958	0.0169013	0.019939	0.0508778	0.0392163	0.108783	0.102461	0.0656262	0.0572484	0.0481174	0.0430749	0.0606493	0.0383086	0.0536185	0.0576444	0.0410445	0.0247427	0.126938	0.116369	0	0	0	0	0	0	0	0	0	0	0	0	0	0	0	0	0	0	0	0	0	0	0	0	0	0
PG (O-18:2/18:1)	13.162	757.537	[M-H]-	6.62911	8.38877	6.40526	6.04267	9.80154	6.23178	7.64899	8.0011	5.5066	5.86344	5.06754	4.83854	5.13892	6.85188	5.12248	8.88934	9.8714	14.7278	8.23012	35.7545	17.1585	17.332	21.4868	17.8685	14.9131	9.48193	25.8894	18.0057	16.7833	32.6746	28.5479	20.6099	14.7719	13.9358	15.9715	15.0404	7.81063	25.5691	28.2112	6.13959	0.00646571	0.0109905	0.0331168	0.0124939	0.0515045	0.0389854
PG (O-19:2/18:0)	15.544	773.566	[M-H]-	0.0154699	0.0137477	0.00764691	0.0164627	0	0.00203806	0.00432578	0.00263894	0.013956	0.0210767	0.0190302	0.011454	0.0184009	0.0179792	0.0237313	0.00167464	0.00226262	0.00482465	0.00464452	0.103502	0.228605	0.171335	0.262275	0.167384	0.0547757	0.0498139	0.0810557	0.0559156	0.214516	0.224769	0.221685	0.192356	0.151877	0.148013	0.195402	0.0684604	0.0191467	0.109436	0.0943768	0.00844991	0.000856308	0.00229988	0.00421448	0.00179645	0.00127968	0.000422973
PI (16:0/18:1)	12.725	835.534	[M-H]-	12.4169	16.2246	17.4571	16.2841	17.7471	7.93991	10.316	10.9357	13.6735	17.3021	24.4948	32.175	44.3199	21.4062	27.1318	17.2596	9.71824	16.1414	16.8344	11.6766	24.8031	25.5152	19.92	21.1227	4.14624	3.80147	9.64637	4.12923	28.2105	162.765	26.202	28.3043	21.5908	24.7763	15.1058	7.98127	1.76893	8.67886	88.8962	10.1811	0.297113	0.359633	0.821307	0.226372	0.396795	0.262463
PI (16:0/18:2)	12.506	833.518	[M-H]-	86.8576	84.9815	91.1144	63.7474	183.529	105.385	199.254	259.992	88.8579	103.441	107.791	236.818	195.003	117.255	203.198	172.141	97.8207	150.326	198.296	66.5481	38.1355	37.8352	44.4685	44.831	61.1277	32.8824	53.5301	63.4711	37.4655	137.249	34.6574	47.247	35.307	33.8301	42.5296	26.9596	30.7869	45.8881	440.787	9.49443	5.08416	6.40151	6.39123	4.35618	8.70723	6.33421
PI (18:0/18:2)	12.879	861.55	[M-H]-	66.655	62.0948	71.3316	60.1075	141.499	86.9342	106.443	204.878	80.2337	135.322	99.1317	139.008	160.087	86.6303	119.416	133.259	97.0648	188.566	141.16	114.806	51.5277	57.5949	54.6091	54.8241	64.0835	35.2125	88.742	67.7534	51.2313	334.357	76.4149	68.8137	54.5939	45.2191	51.8906	61.2806	23.5675	90.7856	1105.37	29.1588	1.63845	2.4282	4.33166	1.55892	3.51028	2.69094
PI (18:1/18:2)	12.607	859.53	[M-H]-	97.3787	85.8443	117.196	99.834	126.517	87.5825	92.4876	125.365	101.679	121.306	125.835	182.744	194.835	115.985	156.971	121.613	97.9198	140.627	159.595	71.3899	32.7667	32.9794	37.1947	34.1863	43.3962	22.4105	43.4385	45.9206	33.4725	209.426	44.2478	33.3766	29.5822	25.8718	26.9351	41.8716	21.0353	69.0016	462.85	16.8273	3.10837	3.36313	6.24237	2.62412	3.93604	3.66034
PI (16:0/20:4)	12.413	857.516	[M-H]-	299.377	325.077	330.435	334.086	429.196	320.408	387.452	427.588	327.596	292.49	336.15	608.863	550.876	346.297	428.148	354.156	264.686	337.387	522.115	127.827	70.6642	68.5666	82.4948	80.0168	109.454	59.7065	101.614	125.314	73.0548	337.017	84.0977	78.8902	61.0619	56.3102	63.6139	45.9487	52.7977	77.1539	655.361	66.9919	12.1314	14.3476	16.4127	13.8612	13.9947	12.2887
PI (18:0/20:3)	13.13	887.557	[M-H]-	677.652	638.341	776.021	759.806	855.592	613.782	493.23	556.601	700.715	627.455	729.529	849.596	942.698	732.637	714.563	701.506	692.764	735.763	692.24	97.038	101.661	114.474	115.367	86.7882	63.3857	40.5935	89.0871	64.407	65.7535	428.247	110.791	70.2943	62.8302	58.6242	52.7541	72.111	23.9994	125.47	976.853	104.266	5.99784	8.85578	18.1932	8.50184	8.29838	6.56654
PI (18:0/20:4)	12.93	885.546	[M-H]-	1776.62	1870.64	2055.08	2156.2	3098.01	2199.25	2193.2	3023.88	1922.6	1897.46	2165.57	3015.77	2745.19	2262.91	2359.56	3150.72	2401.8	3844.65	3100.62	570.909	307.605	349.316	386.219	370.631	296.795	195.859	429.509	335.2	335.484	2235.64	532.162	358.147	295.39	279.405	271.775	376.313	122.105	573.195	5127.19	572.208	19.2703	26.9024	54.3246	25.688	28.829	29.3705
PI (18:1/20:4)	12.678	883.529	[M-H]-	189.788	200.111	198.038	256.917	197.162	184.503	141.288	159.456	231.554	242.504	227.612	313.592	301.616	213.04	240.436	195.086	179.038	218.249	217.449	83.3799	48.1115	47.9702	58.8478	52.7231	42.0673	25.1878	56.3727	41.7119	48.8508	250.33	67.5365	38.5025	37.4048	31.8093	29.1733	57.5031	22.076	77.0174	518.275	50.7354	3.70617	4.31189	6.72381	4.91303	3.2652	4.12248
PI (20:0/20:4)	13.687	913.578	[M-H]-	107.119	96.5432	121.209	92.5915	254.643	170.418	176.386	225.012	118.859	99.2159	134.85	196.579	196.501	116.637	101.928	170.604	133.055	209.355	303.179	45.1633	13.8988	11.5597	17.0036	16.6205	19.7019	11.9383	27.0768	20.7558	16.6975	85.5596	24.6996	14.7726	13.5283	11.1773	9.78691	31.7796	6.92628	41.6216	380.744	75.8346	0.896165	1.43068	2.97029	0.91601	2.36173	2.0756
PI (O-19:1/18:2)	12.582	859.567	[M-H]-	1.68982	1.51216	1.68916	1.74802	1.46548	1.31033	1.28126	2.0445	0.967144	1.83881	1.77231	3.1325	2.76168	1.62689	2.45733	1.92754	1.33802	1.9611	2.12634	0.933846	0.276783	0.38989	0.280618	0.311558	0.440987	0.178093	0.446159	0.505309	0.370445	2.45351	0.579483	0.330253	0.233752	0.186907	0.304849	0.437064	0.221079	0.721918	5.63711	0.121656	0.034922	0.0244427	0.0758228	0.0480379	0.0455147	0.0392595
PI (O-18:1/20:4)	12.756	869.555	[M-H]-	1.71904	1.65396	2.0337	2.74604	2.31749	2.03019	2.07775	2.76455	2.53451	2.64075	2.71736	3.86869	3.18618	2.66461	3.86961	2.70836	1.47141	2.89867	3.29593	0.456619	0.156179	0.167426	0.163733	0.234888	0.167144	0.122182	0.230095	0.18515	0.259543	1.37321	0.256772	0.227532	0.171684	0.19903	0.195006	0.196486	0.0599441	0.326288	2.97114	8.99623	0.00751615	0.0122434	0.0320177	0.00948267	0.0270928	0.021728
PI (Cer 21:0;O2/13:0;O)	12.003	796.521	[M-H]-	72.3542	64.467	73.008	101.309	249.02	177.845	171.223	189.727	98.1126	76.6491	87.0361	129.915	119.336	87.885	87.7228	227.238	179.489	265.814	212.933	39.6904	13.2288	18.8536	20.7787	17.2933	17.3426	12.4905	31.3318	17.2518	17.1188	91.5961	25.2387	15.0577	10.8212	12.3492	7.85741	20.7044	9.17212	34.2631	226.173	58.839	0.0368294	0.0615844	0.110239	0.0658738	0.185615	0.11837
PI (Cer 21:0;O2/14:0;O)	12.161	810.548	[M-H]-	0	0	0	0	0	0	0	0	0	0	0	0	0	0	0	0	0	0	0	0	0	0	0	0	0	0	0	0	0	0	0	0	0	0	0	0	0	0	0	0	0	0	0	0	0	0
PS (18:0/18:1)	13.161	788.545	[M-H]-	44.1519	52.1352	42.1057	47.2074	36.4674	26.9863	44.1174	33.6111	39.5767	58.1799	40.645	59.4887	56.7485	59.0084	71.2294	28.9634	25.8395	30.7388	29.0684	23.2196	44.9562	35.5203	31.003	65.1644	20.2124	22.5269	21.3105	25.8906	48.0664	34.5817	39.6476	29.1696	25.4314	28.8389	25.3511	12.4211	19.997	28.2027	21.0807	54.6924	0.0514223	0.0599624	0.0462385	0.0822142	0.0710492	0.0300341
PS (16:0/20:4)	12.634	782.497	[M-H]-	154.407	166.485	178.747	152.987	135.14	111.035	160.221	135.249	139.434	216.926	194.066	249.716	263.692	184.11	289.308	126.089	118.67	129.875	160.785	111.849	86.1571	79.3669	98.8158	113.796	119.906	82.5854	91.0613	147.326	80.1768	87.27	90.2411	78.3602	58.2905	61.9667	80.3842	59.9039	110.04	122.257	73.4452	18.1424	13.4876	10.9288	8.88584	8.50001	7.65107	7.48788
PS (18:0/20:3)	13.151	812.543	[M-H]-	24.7905	25.3554	25.699	24.1331	15.2604	12.3871	18.074	14.4533	18.9272	32.7182	27.3025	32.2115	32.8222	28.8363	30.9531	10.7359	10.3875	14.1062	17.2052	9.44875	21.4304	17.376	16.2255	19.3619	9.82485	8.79319	10.4588	8.81977	18.3054	14.0826	22.8579	14.2489	12.4551	15.9169	18.4232	5.90677	7.43557	10.6984	13.0706	27.2524	0.0103025	0.0282495	0.0233135	0.0350354	0.0435771	0.0178062
PS (18:0/20:4)	13.023	810.529	[M-H]-	148.412	170.294	144.021	193.095	252.239	252.594	333.206	271.206	167.177	180.338	217.032	321.085	248.244	213.86	298.336	271.025	245.781	236.694	279.022	46.679	29.1009	27.3051	24.744	29.5446	34.323	35.0942	39.2938	37.018	28.6149	31.6516	27.758	24.9022	20.3517	22.2261	22.0656	27.1891	32.3627	59.3135	41.9956	125.02	0.237299	0.343906	0.149766	0.479728	1.20023	0.353798
PS (18:1/20:4)	12.702	808.514	[M-H]-	22.2676	26.7548	24.1957	35.447	41.5115	40.9611	43.4185	25.9144	26.1227	29.1251	33.7468	37.2346	35.4908	24.34	31.0328	33.0326	38.7458	33.7783	39.0499	1.90969	1.84522	1.43318	0.982633	2.00528	1.79985	1.62773	1.35423	1.97333	1.52615	1.88886	1.67041	0.892357	1.01481	1.04041	1.35382	1.3031	1.33398	1.91844	2.38103	27.9913	0.0287349	0.0587582	0.00936195	0.112841	0.279763	0.0588788
PS (17:1/22:4)	12.748	822.537	[M-H]-	24.9395	33.8724	25.6386	31.0687	61.5643	60.8645	106.379	65.4884	28.5891	35.7371	35.4499	59.9608	34.635	30.9977	49.92	130.871	118.366	150.61	64.5527	15.7486	9.4218	11.2111	13.5717	17.8617	16.9846	18.4621	17.0393	21.6631	13.0281	13.7823	17.7757	11.3439	5.78134	10.6595	11.5299	4.24962	20.8584	11.8845	10.2731	45.5775	0.0589195	0.0596165	0.0432465	0.062588	0.135274	0.0795321
PS (18:0/22:4)	13.268	838.559	[M-H]-	24.7905	25.3554	25.699	24.1331	15.2604	12.3871	18.074	14.4533	18.9272	32.7182	27.3025	32.2115	32.8222	28.8363	30.9531	10.7359	10.3875	14.1062	17.2052	9.44875	21.4304	17.376	16.2255	19.3619	9.82485	8.79319	10.4588	8.81977	18.3054	14.0826	22.8579	14.2489	12.4551	15.9169	18.4232	5.90677	7.43557	10.6984	13.0706	27.2524	0	0	0	0	0	0
PS (18:0/22:5)	13.166	836.544	[M-H]-	21.4119	25.865	28.321	31.1481	163.013	111.272	195.889	148.203	25.111	40.5147	33.8739	37.9817	39.3684	26.3518	29.9851	178.621	137.872	201.419	131.273	234.088	48.7356	48.908	51.276	57.9488	230.466	185.472	297.176	257.793	46.6684	58.478	51.2934	38.4331	34.7633	27.7255	33.7969	201.8	190.015	309.324	251.088	100.692	0.567185	0.536244	0.533136	0.339348	0.347736	0.238018
PS (18:0/22:6)	12.998	834.521	[M-H]-	68.819	76.5297	60.356	42.3461	91.2307	63.0271	164.385	131.644	56.3345	84.7057	77.8719	149.74	124.384	87.5827	176.357	83.4385	54.7979	65.7761	94.4771	48.6471	134.309	116.032	108.106	75.5327	79.9062	57.0998	52.9034	96.049	94.0891	89.1313	103.828	63.4127	30.723	43.9896	59.8729	18.1621	76.0249	38.2115	32.5436	13.8981	10.4206	9.86328	4.24605	6.69286	7.94448	6.09324
PS (18:1/22:6)	12.697	832.513	[M-H]-	7.06336	7.62749	8.70443	10.414	1.59582	1.7228	2.49863	1.6311	7.56103	10.4449	13.2476	10.247	13.2293	7.6251	10.492	1.50583	1.23645	1.22839	1.7977	1.22804	3.81787	3.37699	3.89831	4.42047	2.5943	1.39403	2.92002	2.99454	3.55351	3.6209	4.24148	3.36235	2.06889	2.56382	2.86705	2.20501	1.7694	3.09329	1.41919	4.63902	0.0833346	0.167821	0.109009	0.0786798	0.137544	0.106484
PS (O-22:0/16:3)	10.972	798.563	[M-H]-	114.843	144.971	96.5924	115.6	153.693	136.58	185.813	137.264	102.738	105.558	72.8573	42.2894	71.5724	79.9441	66.4202	117.211	122.538	115.347	129.078	24.6581	7.33534	9.22288	20.4015	29.9192	19.6879	18.3682	20.0913	30.7623	4.27893	8.52325	7.40348	6.57665	5.52181	8.72496	15.0888	11.1981	33.6123	15.061	25.4991	3.4575	1.89442	2.84208	2.98221	2.12722	3.63114	3.57889
PS (O-19:0/20:4)	13.086	810.56	[M-H]-	2817.07	3627.88	3134.4	3304.19	3309.15	2788.16	3799.38	3262.29	2636.49	3393.13	3339.8	4121	3715.38	3592.08	4348.82	3266.71	2910.77	3550.69	3123.75	894.466	808.819	840.651	1026.08	1233.72	820.061	721.765	900.391	1075.41	803.586	931.614	1085.32	840.843	582.053	669.215	811.074	538.376	638.756	1015.59	813.584	616.929	83.616	87.4217	77.3295	83.2081	56.0393	60.0826
CL 62:3	16.03	1317.9	[M-H]-	0	0.00127336	0	0	0	0	0.00115922	0	0	0	0.0015987	0.00355844	0	0	0.00146308	0.00261873	0	0	0	0.00126771	0.00668807	0.00148884	0.000906985	0	0.0011394	0.000567528	0.0102482	0	0.00307947	0.00115824	0.00212446	0.00219135	0.000911822	0.000923608	0.00112662	0.00360105	0	0.00197642	0.00762387	0.0130345	0	0	0	0	0	0
CL 64:1	15.936	674.477	[M-2H]2-	0.00426715	0	0.00462526	0.00801008	0.0162836	0.0140941	0.00898747	0.0259124	0.00527898	0	0.00267692	0	0	0	0	0.0230178	0.011948	0.0443922	0.00300118	0.00140913	0.00723474	0.00144243	0.0125592	0.00882784	0.0028968	0.00310084	0.0065558	0.00265074	0.00867918	0.0120631	0.00766924	0.00683688	0.0037047	0.00923106	0.0100596	0.00606386	0.00624405	0.0251117	0.00352591	0.000846633	0	0	0	0	0	0
CL 68:2	15.754	1403.99	[M-H]-	0.186262	0.152331	0.182033	0.149584	0.178643	0.0920921	0.0495109	0.0644423	0.12519	0.14043	0.0627336	0.0514768	0.0524361	0.0948464	0.0343691	0.11714	0.130613	0.190743	0.071124	0.0597692	0.0864614	0.011521	0.0142171	0.0277217	0.0197852	0.0142443	0.00158225	0.018702	0.0170483	0.0150313	0.054336	0.0120701	0.0101693	0.0369912	0.00487539	0.0167705	0.0128491	0.0259133	0.00827264	0.0134629	0	0	0	0	0	0
CL 68:6	14.215	1395.93	[M-H]-	0	9.19393	8.16032	2.991	6.06959	5.11386	5.52193	7.30257	3.10797	4.95385	7.16468	5.07991	7.1719	4.84927	4.9703	6.75671	6.63512	7.21524	5.77679	7.54266	4.03678	3.06176	3.12327	2.31967	2.90005	1.42368	3.30333	1.79417	2.52802	3.93105	3.95534	2.34086	2.15057	1.47606	1.94591	3.61656	0.903148	4.55079	3.70353	0.709308	0	0	0	0	0	0
CL 69:3	12.491	707.485	[M-2H]2-	0	0	0	0	0	0	0	0	0	0	0	0	0	0	0	0	0	0	0	0	0	0	0	0	0	0	0	0	0	0	0	0	0	0	0	0	0	0	0	0	0	0	0	0	0	0
CL 70:6	14.629	1423.95	[M-H]-	5.89475	17.1383	11.968	8.05524	9.75615	7.67137	9.866	13.7281	6.43916	7.56953	9.89742	9.77131	11.9453	9.29286	10.8973	13.0936	11.1097	12.7928	9.04884	9.13606	6.92202	5.62932	5.58539	4.35027	3.80742	2.32116	5.00537	2.70453	3.76696	5.4379	5.52035	3.06299	3.28369	1.89506	2.80279	4.66113	1.20154	6.0809	4.18338	1.54388	0	0	0	0	0	0
CL 70:7	14.457	710.475	[M-2H]2-	12.8833	44.048	29.9356	12.3794	24.627	20.0585	25.6214	35.1591	14.3073	18.5244	24.8944	25.284	29.9733	21.8385	27.3904	32.7711	28.436	32.265	25.0176	25.302	18.2888	14.4899	14.7363	11.4123	10.9324	6.50962	14.0576	7.63606	10.0894	14.4815	14.8083	8.546	8.98195	5.33967	7.48843	12.9882	3.36075	17.3188	12.4899	3.98103	0	0	0	0	0	0
CL 70:8	14.188	1419.93	[M-H]-	0.637417	2.28614	1.9994	0.983987	1.71761	1.44199	1.70996	2.24005	1.30884	2.06115	2.54382	2.63385	2.3447	1.54424	2.22381	1.64984	1.76838	2.1465	1.6423	6.69528	1.84271	1.67333	1.47304	1.0869	2.99565	1.35032	3.73288	2.01885	1.21556	2.00529	2.11715	1.69708	1.35554	0.725998	1.19958	3.147	0.793636	4.46519	3.8011	0.256762	0	0	0	0	0	0
CL 72:6	14.975	1452	[M-H]-	1.08673	11.0747	11.8314	6.10567	4.95446	6.30522	9.08338	7.20061	6.4159	7.25974	10.6008	3.79199	6.14502	13.2922	13.2805	17.1491	16.6103	23.3936	11.2818	18.289	27.3677	19.4916	25.768	21.5268	12.7098	7.92464	14.3209	8.80121	19.8939	20.9438	22.4782	18.1835	16.9887	15.5534	14.231	13.0869	4.83155	19.6297	19.7276	1.90139	0	0	0	0	0	0
CL 72:7	14.733	1449.98	[M-H]-	12.1834	67.0633	44.895	19.834	33.0215	28.29	32.6528	46.3509	20.3887	26.1599	43.1357	40.2937	40.0586	48.442	45.8281	67.711	68.9078	81.3605	42.1428	50.1946	122.363	99.877	116.828	95.8919	92.8841	56.9514	133.315	85.8895	90.697	118.369	119.379	104.228	94.8825	60.193	75.8565	99.1007	30.1854	145.717	111.973	6.69883	0	0	0	0	0	0
CL 72:8	14.551	1447.96	[M-H]-	44.9867	101.353	72.7786	51.3876	115.585	96.2558	116.886	130.678	69.4488	68.2032	78.2483	87.3125	77.1188	83.7739	98.5405	124.811	113.429	139.902	107.768	349.377	139.687	129.578	131.613	105.837	162.585	101.457	238.735	151.171	102.979	154.509	152.792	140.821	123.802	62.4231	95.1958	173.384	57.7559	269.287	199.229	15.5134	0	0	0	0	0	0
CL 72:9	14.376	1445.95	[M-H]-	1.80482	8.01767	7.73135	2.33534	3.51792	2.81762	3.65193	5.02948	3.71376	5.39275	8.86462	10.4998	9.3066	6.52182	9.87158	4.86485	4.92097	5.65631	4.1871	4.02378	13.0274	11.3363	9.42233	6.90178	1.72124	0.842273	2.1436	1.09522	7.79193	13.9545	13.6015	11.9876	10.0308	4.61672	7.97715	1.94721	0.516621	2.78327	2.3246	0.931373	0	0	0	0	0	0
CL 74:10	14.378	1471.96	[M-H]-	2.1217	5.38811	3.18587	2.23574	4.3863	3.81378	3.81751	4.60224	2.71582	2.54116	3.397	3.15755	3.12774	3.18839	3.33762	5.27943	4.99936	6.34313	3.79055	6.73802	7.8114	4.75728	6.33349	5.61556	3.34072	2.13007	4.21726	3.02283	6.09488	6.30875	7.36212	4.7326	4.03537	4.53837	4.67643	3.18241	1.13856	5.1403	5.71909	3.23508	0	0	0	0	0	0
CL 74:6	15.116	739.508	[M-2H]2-	12.7286	19.6445	14.9048	12.0662	27.0047	23.9483	24.9508	26.0183	11.5224	12.0274	12.7494	12.6354	13.5732	12.8111	12.0304	24.1917	22.4119	28.2633	24.3514	5.21761	4.11803	3.31692	3.28503	2.1249	6.72423	5.11112	5.04967	2.83202	2.53186	3.15908	2.67792	2.28886	2.7396	1.77517	1.83297	5.94231	3.08081	10.8122	4.25963	15.651	0	0	0	0	0	0
CL 74:8	14.795	1475.99	[M-H]-	1.71305	7.40927	5.2053	2.99358	2.83354	3.09222	5.0957	8.01523	3.34692	2.06663	3.72754	7.62438	3.69957	5.04469	6.83454	12.3351	9.13451	17.277	8.16242	37.6009	21.1649	14.5961	19.6872	14.5208	16.8613	10.8203	20.3765	13.3396	17.0573	16.0075	9.75422	16.5583	16.2431	14.0662	13.2918	21.842	7.80899	36.911	28.2337	3.40737	0	0	0	0	0	0
CL 74:9	14.659	1473.98	[M-H]-	4.75001	20.0408	12.848	7.80447	7.49057	8.60955	6.78104	9.08132	8.40809	5.6751	10.5058	7.89332	8.97476	12.9056	8.76089	16.2544	14.3721	14.7198	7.27335	27.4856	24.922	17.6588	22.1215	18.2469	13.2997	9.74345	17.0239	10.4973	18.606	17.5459	23.5269	17.5299	15.5199	13.9743	14.9201	15.0217	5.27299	23.9048	16.9036	3.26236	0	0	0	0	0	0
CL 75:7	12.563	1492.01	[M-H]-	0.20508	0.32604	0.157999	0.141423	2.19001	0.955375	2.01167	2.34782	0.221652	0.154164	0.268226	0.355893	0.406295	0.293567	0.554816	0.706408	1.14546	1.20966	0.43276	9.81997	3.72057	4.6815	5.43649	3.0712	8.17986	4.10119	10.9297	6.83911	2.78234	3.66495	3.90446	4.06411	3.23982	1.61216	3.03472	4.66179	2.22913	7.78999	10.4497	0.0182242	0	0	0	0	0	0
CL 76:11	14.716	1497.98	[M-H]-	0.984598	3.92694	2.27351	0.911598	0.940263	0.822615	0.770937	1.08629	1.33002	1.02306	1.88953	1.77916	1.41453	2.1073	2.23906	1.97541	1.7228	2.52077	0.879257	24.0603	42.1446	23.5595	36.1027	30.046	14.6683	7.40812	15.1057	10.0587	35.946	32.3449	35.1613	25.8775	23.5161	29.1149	27.8156	14.6584	4.8909	22.7533	22.1921	0.518556	0	0	0	0	0	0
CL 76:12	14.553	1495.96	[M-H]-	1.58384	3.80137	2.27359	1.60698	0.573978	0.515212	0.50537	0.585623	2.13328	1.85501	2.71245	2.03783	2.1914	2.42159	2.49998	0.709084	0.646283	0.907309	0.516163	3.55848	46.6895	29.4115	41.223	31.466	1.99519	1.14618	2.18764	1.41426	40.4091	39.0594	49.742	36.5617	29.1101	30.1267	33.8363	1.88012	0.605189	3.17203	3.40311	0.349206	0	0	0	0	0	0
CL 78:10	15.017	763.51	[M-2H]2-	30.6107	41.3404	34.6614	30.2744	19.3098	18.7227	18.9302	19.6684	30.7764	26.7244	30.1864	26.3856	27.2626	29.0589	29.1458	20.1203	16.1405	23.6472	18.4871	15.72	37.8597	26.4237	30.9455	18.8679	12.3172	9.14216	18.1781	9.72155	25.8205	31.4321	28.7193	24.1952	26.507	20.7546	22.1124	14.7552	5.60225	22.2717	17.82	6.83907	0.0598453	0.126251	0.442001	0.228091	0.132851	0.122022
CL 78:11	16.371	762.505	[M-2H]2-	64.9932	88.5422	18.485	65.6474	40.615	39.8475	2.69817	4.67959	66.0202	57.2692	16.894	14.8166	14.2925	15.6553	17.1859	3.65087	1.52833	3.71008	4.12563	0.292221	1.75713	1.20181	1.29865	1.02269	0.148276	0.0875137	0.113692	0.0965948	1.23959	1.19813	1.13017	1.01376	1.15794	1.02155	0.975337	0.149656	0.0535093	0.0971172	0.102569	0.025039	0.127496	0.0366624	0.00555552	0.0643691	0.00174056	0.00052156
CL 78:13	15.019	760.49	[M-2H]2-	12.7494	6.16265	7.47389	9.73172	2.63457	3.18586	1.87259	1.92982	7.72418	6.84827	5.46132	3.35827	4.67862	3.44743	3.02726	1.88916	1.28145	1.68378	1.76716	0.193212	2.03642	1.41768	1.14709	0.659496	0.322131	0.236533	0.476382	0.275238	0.78676	1.11684	1.05063	0.718344	0.744626	0.705143	0.674482	0.334841	0.171835	0.485853	0.492786	0.748521	0.0116887	0.0283605	0.099911	0.0593226	0.0278625	0.0307404
CL 78:6	16.629	767.537	[M-2H]2-	0.582301	0.611176	0.504073	0.661485	0.657735	0.642755	0.541089	0.618691	0.605948	0.759592	0.56771	0.516754	0.540657	0.506159	0.478493	0.576295	0.490722	0.50315	0.555701	0.677553	0.141439	0.130663	0.0369949	0.0957712	0.5051	0.303337	0.540106	0.364683	0.0542769	0.0437124	0.044833	0.074628	0.0342423	0.0690457	0.0799817	0.415362	0.177021	0.666586	0.0984261	0.169314	0.000650111	0.00204979	0.000796034	0.00344348	0.00376633	0.00899367
CL 78:8	15.567	765.522	[M-2H]2-	13.8025	26.3497	23.8507	22.1214	92.6353	93.1729	79.6059	80.653	23.6755	19.44	18.9101	15.5983	18.5471	20.6836	15.6575	88.2269	78.3401	99.76	76.0836	55.0883	10.1887	7.36836	8.50118	4.90965	29.0978	20.0675	39.2228	21.6888	6.40314	7.86822	7.29259	5.1103	6.30692	3.36551	4.60838	33.552	12.0596	53.5187	42.8187	17.324	0.039738	0.105512	0.406814	0.196238	1.21009	1.06751
CL 79:8	16.274	772.526	[M-2H]2-	4.97798	5.97297	4.48112	5.80286	0.953243	0.795378	0.878918	0.892085	4.47901	6.43198	5.0861	3.83019	3.55933	4.88725	5.9031	0.699908	0.559855	0.734428	0.954113	16.7988	45.7274	31.6387	39.2027	26.7166	10.387	7.32723	13.3012	7.5213	32.4551	34.6196	5.47258	26.0245	27.9051	24.8178	27.5304	9.49704	3.84461	17.7208	0.0655729	5.55787	0.15129	0.328808	0.857217	0.311466	0.223297	0.172963
CL 80:8	16.366	779.541	[M-2H]2-	0.582301	0.611176	0.504073	0.661485	0.657735	0.642755	0.541089	0.618691	0.605948	0.759592	0.56771	0.516754	0.540657	0.506159	0.478493	0.576295	0.490722	0.50315	0.555701	0.677553	0.141439	0.130663	0.0369949	0.0957712	0.5051	0.303337	0.540106	0.364683	0.0542769	0.0437124	0.044833	0.074628	0.0342423	0.0690457	0.0799817	0.415362	0.177021	0.666586	0.0984261	0.169314	0	0	0	0	0	0
CL 82:10	15.649	791.54	[M-2H]2-	18.4487	21.3381	21.1866	16.6474	41.0722	41.8332	35.1932	35.9267	19.8333	19.2614	16.3341	13.1594	14.9968	15.3679	14.8238	37.1855	32.3794	34.2085	33.1824	40.7354	58.4604	44.5641	49.7685	31.3462	33.0718	22.7753	41.1361	23.6591	38.4514	50.4606	44.716	42.3569	41.6589	33.0958	33.246	32.2529	13.3618	55.8748	43.3751	12.3285	0	0	0	0	0	0
CL 82:15	15.494	786.508	[M-2H]2-	12.7286	19.6445	14.9048	12.0662	27.0047	23.9483	24.9508	26.0183	11.5224	12.0274	12.7494	12.6354	13.5732	12.8111	12.0304	24.1917	22.4119	28.2633	24.3514	5.21761	4.11803	3.31692	3.28503	2.1249	6.72423	5.11112	5.04967	2.83202	2.53186	3.15908	2.67792	2.28886	2.7396	1.77517	1.83297	5.94231	3.08081	10.8122	4.25963	15.651	0	0	0	0	0	0
CL 82:8	16.196	793.556	[M-2H]2-	2.39953	5.47593	5.81658	5.04574	28.6813	27.6096	24.2599	24.4448	4.76299	4.72442	2.47618	1.95571	2.59945	2.57359	1.5734	33.8099	30.5195	39.1435	22.4255	79.3404	13.0661	9.58381	11.4672	8.1963	42.3653	28.297	62.6141	35.4785	8.60543	14.287	9.68433	7.57145	8.94125	5.69487	6.67445	51.9279	18.8866	82.304	69.4326	9.29113	0	0	0	0	0	0
SL (16:0;O/15:0)	12.176	560.434	[M-H]-	38.7041	54.5039	50.4784	61.6767	0.112972	0.0769461	0	0.142423	51.4165	135.447	62.7205	84.0503	88.6407	88.5876	120.818	213.503	65.6646	185.137	63.7421	25.9835	5.54747	6.69241	8.79603	27.7756	0	0	0	0	9.27823	24.4368	11.8083	11.966	3.40813	4.64098	12.3795	7.24555	5.18188	10.9315	5.9043	4.82273	5.86533	5.34168	6.41519	5.07018	0.0149483	0.0192383
SPB 18:0;O2	11.783	302.305	[M+H]+	36.4489	57.062	36.9721	42.2159	62.0127	33.4301	82.7128	74.5707	24.5571	51.7528	39.2064	76.5892	41.9888	52.7489	74.5993	59.9747	48.388	70.7081	92.6084	33.1578	5.57795	8.18842	13.5023	14.2836	3.65529	5.55574	5.40772	19.1788	9.78534	18.6105	10.1441	9.84206	4.77045	4.47127	10.5702	5.04224	1.44935	6.36655	11.23	4.7745	0.123327	0.244689	0.102615	0.154044	0.203974	0.248407
SPB 18:1;O2	11.558	300.29	[M+H]+	133.518	238.088	205.425	188.164	389.615	259.001	360.076	392.364	167.733	244.578	210.025	236.296	218.125	198.363	279.356	297.773	279.21	373.544	346.668	189.339	167.979	89.4568	77.573	458.862	75.2426	68.2274	41.3139	59.8001	73.5291	273.246	192.584	287.502	141.271	61.8789	116.639	73.3952	24.8136	108.897	125.041	71.3648	2.86776	4.70439	3.616	3.1388	4.33129	5.79751
CE 18:2	17.961	666.619	[M+NH4]+	830.677	622.798	459.98	1520.99	2082.17	888.354	835.18	3576.22	1183.37	571.262	1151.95	1272.65	871.015	193.185	1414.75	3182.07	1082.26	686.098	1178.43	1675.21	142.682	328.673	653.055	529.184	420.656	695.721	1411.28	645.618	196.536	447.899	396.153	113.277	53.8857	408.983	394.261	99.4785	472.823	1719.22	1198.23	79.3091	269.348	109.37	357.6	391.677	411.569	155.91
CE 20:4	17.677	690.619	[M+NH4]+	197.296	142.242	147.212	294.367	464.726	205.581	195.074	559.933	239.565	92.2357	275.102	360.407	239.221	41.7485	414.618	785.746	285.855	178.596	253.629	2008.22	150.933	367.092	663.462	556.631	394.942	762.029	1161.77	629.286	196.336	442.885	428.265	79.8381	56.559	469.369	369.536	130.296	745.78	2103.89	1157.94	89.9921	280.843	102.824	429.79	352.335	344.86	127.106
CE 20:5	17.265	688.604	[M+NH4]+	0	0	0	0	0	0	0	0	0	0	0	0	0	0	0	0	0	0	0	0	0	0	0	0	0	0	0	0	0	0	0	0	0	0	0	0	0	0	0	0	42.1927	26.5946	118.553	88.2578	9.24386	4.44171
ST 27:1;O	10.423	369.352	[M+H-H2O]+	0	0	0	0	0	0	0	0	0	0	0	0	0	0	0	0	0	0	0	0	0	0	0	0	0	0	0	0	0	0	0	0	0	0	0	0	0	0	0	0	0	0	0	0	0	0
ST 27:2;O	8.684	385.342	[M+H]+	0	0	0	0	0	0	0	0	0	0	0	0	0	0	0	0	0	0	0	0	0	0	0	0	0	0	0	0	0	0	0	0	0	0	0	0	0	0	0	0	0	0	0	0	0	0
ST 28:1;O	10.636	423.362	[M+Na]+	0	0	0	0	0	0	0	0	0	0	0	0	0	0	0	0	0	0	0	0	0	0	0	0	0	0	0	0	0	0	0	0	0	0	0	0	0	0	0	0	0	0	0	0	0	0
SE (28:1/18:2)	18.049	680.635	[M+NH4]+	39.9122	28.8776	20.8484	59.0089	25.8992	13.4022	11.0404	50.2117	48.5752	28.5994	55.2172	66.6684	36.6418	9.5215	62.0329	52.0879	15.4248	10.1832	14.3878	19.6411	5.89911	9.04699	30.9085	23.3913	4.65833	8.19537	7.87329	6.58948	7.06075	11.123	15.5271	3.61199	2.1574	13.2134	12.9515	0.660211	3.16122	20.5279	9.01165	0.827638	42.8894	13.6823	52.182	48.6192	14.4548	8.49809
DG (16:0/18:1)	14.65	612.556	[M+NH4]+	3613.33	2061.35	3182.43	2560	1431.57	1277.05	773.016	683.836	2663.5	655.564	1527.76	280.931	1017.23	2220.16	242.202	2040.87	2108.45	3492.44	584.51	276.442	135.828	158.475	253.968	594.841	173.304	111.527	87.8716	188.448	249.005	240.177	160.006	104.744	143.837	277.532	237.056	235.18	577.312	426.562	77.4101	22.7701	2.01182	4.3998	2.76462	1.58551	4.89708	2.46134
DG (18:0/18:2)	14.694	638.572	[M+NH4]+	3982.5	2820.96	5269.22	4921.59	1932.03	1893.79	1069.51	1005.24	4451.62	1327.13	2459.35	424.84	1465.79	3017.19	382.572	3437.31	3320.98	6033.59	923.577	686.235	338.038	520.833	883.026	1387.49	574.569	317.966	319.079	591.364	667.123	641.701	329.049	250.607	365.257	787.594	601.776	602.147	1636.01	1192.19	318.836	33.2691	5.1626	11.6302	9.66949	5.66313	14.2406	9.37728
DG (18:1/18:2)	14.535	636.556	[M+NH4]+	1588.7	1286.03	2221.87	1867.6	1635.47	1645.64	1162.97	1313.89	2551.3	864.181	1655.21	326.396	1008.93	1522.54	257.998	2638.38	2107.38	4290.21	808.558	501.057	134.013	228.778	433.54	735.356	295.589	256.564	323.631	336.12	336.66	381.165	149.35	164.903	183.58	445.757	401.984	421.427	1088.21	1156.98	198.911	10.4639	1.11524	4.35942	2.785	1.61875	7.3159	2.28328
DG (18:2/18:2)	14.394	634.54	[M+NH4]+	0	0	0	0	0	0	0	0	0	0	0	0	0	0	0	0	0	0	0	0	0	0	0	0	0	0	0	0	0	0	0	0	0	0	0	0	0	0	0	0	0	0	0	0	0	0
DG (18:2/18:3)	14.144	632.525	[M+NH4]+	0	0	0	0	0	0	0	0	0	0	0	0	0	0	0	0	0	0	0	0	0	0	0	0	0	0	0	0	0	0	0	0	0	0	0	0	0	0	0	0	0	0	0	0	0	0
MG 18:1	11.732	374.326	[M+NH4]+	4.75957	8.0021	7.16764	9.5229	5.49715	6.30209	5.12271	4.1508	7.21315	4.57005	5.00375	1.93293	5.00818	4.95652	1.12008	6.62457	4.34173	7.97289	4.73157	9.02932	3.86869	5.03199	9.12114	7.09543	4.76438	6.20645	3.56235	4.9256	3.75042	5.45228	2.83938	4.16473	3.15213	5.37135	7.14475	2.98864	7.19462	9.66863	2.52395	0.174259	2.17541	1.98115	5.16869	1.40892	2.77174	2.43532
MG 18:2	11.441	372.31	[M+NH4]+	4.49888	7.66123	6.19134	10.1913	11.3443	12.6992	13.468	13.8862	10.6543	5.74501	6.33195	2.6852	6.30445	5.27984	1.68269	13.6614	7.91401	15.8594	11.0763	20.5563	2.8936	3.57984	9.02291	4.85313	7.85406	5.9667	7.81985	8.18705	3.74318	4.39121	2.82413	0.0129783	3.11786	5.8691	7.46836	3.8183	18.9261	14.1242	0.0125706	0.284691	3.49311	2.54219	8.40688	2.40469	8.3919	6.52373
MG 18:3	10.591	370.295	[M+NH4]+	0	0	0	0	0	0	0	0	0	0	0	0	0	0	0	0	0	0	0	0	0	0	0	0	0	0	0	0	0	0	0	0	0	0	0	0	0	0	0	0	0	0	0	0	0	0
MG 21:4	4.821	410.326	[M+NH4]+	0	0	0	0	0	0	0	0	0	0	0	0	0	0	0	0	0	0	0	0	0	0	0	0	0	0	0	0	0	0	0	0	0	0	0	0	0	0	0	0	0	0	0	0	0	0
MG 21:5	4.726	408.311	[M+NH4]+	0	0	0	0	0	0	0	0	0	0	0	0	0	0	0	0	0	0	0	0	0	0	0	0	0	0	0	0	0	0	0	0	0	0	0	0	0	0	0	0	0	0	0	0	0	0
TG (11:0/8:0/20:0;O1)	17.599	714.619	[M+NH4]+	709.66	417.49	229.716	221.705	43.2614	22.0477	29.1247	66.1994	32.7496	23.107	33.9469	48.4857	38.8062	10.0996	60.1333	3.32915	2.64652	0.867054	2.72033	2.19372	2.58558	3.37048	7.22915	20.326	1.03336	1.36988	1.66795	1.50812	5.76181	3.44723	5.67437	2.48403	1.12827	3.00966	6.19277	0.448914	0.994465	2.27664	0.729032	0.379784	8.84107	7.42601	8.42955	9.02568	4.93144	1.93362
TG (11:0/17:2/16:0;O3)	15.886	812.656	[M+NH4]+	1436	1453.41	1689.01	865.859	334.554	384.185	1058.14	531.368	49.9478	119.266	79.7288	186.669	100.392	139.404	332.951	55.8555	45.3061	57.8672	87.465	500.497	188.493	173.289	193.87	423.565	301.085	175.782	251.073	395.91	418.496	239.604	140.028	169.62	162.089	146.046	135.307	293.009	282.274	237.017	93.8586	8.72056	0.00336349	0.00262236	0.00520077	0.00575399	0	0.0342649
TG (16:0/16:0/18:1)	16.728	850.787	[M+NH4]+	6276.13	2139.58	2193.34	1305.81	1008.64	526.31	621.667	883.763	112.713	44.3719	157.155	225.188	71.5654	53.7152	224.574	82.8884	65.2379	24.5585	76.6292	117.293	24.7298	21.317	31.6643	143.341	21.2879	26.0713	17.5037	22.3051	49.5267	42.7746	20.4498	18.6993	6.02784	22.1594	25.8721	0.191553	36.1318	48.4137	6.32044	4.94571	1.77562	6.02197	5.07872	2.89298	6.74928	2.52401
TG (16:0/16:1/18:1)	16.444	848.772	[M+NH4]+	9447.67	2732.17	5884.81	3536.13	900.94	376.328	824.857	948.976	143.667	47.7477	207.38	228.395	67.2527	166.626	235.265	96.1514	51.744	20.0654	95.1379	164.3	42.0124	50.2443	58.1986	147.341	54.6418	62.7416	59.2939	58.6396	106.913	60.9931	20.6406	31.3693	0.422702	37.2618	44.5886	42.6959	94.4647	109.351	14.5556	16.5106	4.11106	13.7675	12.7572	7.93766	13.1072	6.94299
TG (16:0/16:1/18:2)	16.232	846.755	[M+NH4]+	18984.1	8459.23	10746.9	7000.07	1398.81	1212.36	1072.12	681.554	233.949	126.283	326.346	206.187	128.328	468.943	179.563	163.927	107.081	85.0401	104.851	111.335	43.757	50.2133	49.9564	140.287	41.7836	73.9799	48.2276	61.5864	191.163	68.5887	11.3718	25.3396	11.2878	35.0324	35.5108	48.0638	133.459	87.5789	8.0037	11.82	2.90019	17.5195	12.0256	6.48355	10.938	4.68621
TG (16:1/16:1/18:2)	15.927	844.739	[M+NH4]+	16198.8	10403.3	11026.5	5631.23	1840.25	1777.77	2394.23	2027.44	289.434	210.26	430.932	130.517	182.333	584.203	132.03	203.885	142.136	162.363	152.613	58.5568	17.4606	15.5588	15.4575	75.483	33.9469	46.4309	19.505	69.495	126.19	28.0648	4.32637	13.6803	0.179945	17.5463	12.3438	0.85084	104.154	42.1825	3.7144	4.97944	0.940152	9.45533	4.33215	2.18119	6.99522	3.42169
TG (14:0/18:2/18:3)	15.83	842.723	[M+NH4]+	5039.32	3446.64	3897.03	1455.15	879.995	840.142	889.683	967.752	111.951	71.1851	158.503	24.9398	72.1174	204.177	28.5382	72.997	68.865	101.902	43.368	5.87478	2.53585	1.91623	1.81202	17.738	3.05203	5.82351	1.46969	7.29175	18.6308	3.83409	0.6077	1.29083	1.17472	2.83841	1.50807	6.77592	15.4763	5.58652	0.4223	0.404482	0.134004	1.43	0.52736	0.24908	1.08631	0.397391
TG (18:0/18:0/16:1)	17.128	878.817	[M+NH4]+	16162.8	7019.31	5433.38	5609.62	2134.16	1306.35	655.045	847.595	443.147	117.922	409.673	243.113	227.524	257.169	230.99	220.333	175.634	74.3771	74.1583	55.0818	9.18361	19.5832	30.0488	109.561	22.0578	27.1142	18.9652	14.9857	48.8719	33.6448	9.0322	10.2491	3.2097	16.8351	31.5313	14.0155	36.5527	79.9393	7.52568	3.19938	1.84085	3.60952	4.11705	3.02222	4.85445	1.27518
TG (16:0/18:1/18:1;O3)	16.646	924.801	[M+NH4]+	2807.81	926.25	1385.32	751.291	804.109	299.193	1240.86	1593.51	72.486	53.3383	142.347	257.65	60.4293	52.5146	279.657	56.4068	25.5024	12.6611	133.105	75.2356	17.5704	27.8804	69.5797	85.6233	28.0191	43.1757	25.9972	37.2254	82.3599	43.4946	17.36	14.5517	12.9974	40.533	23.5031	39.2389	103.732	80.4049	35.163	6.09851	3.91849	4.72189	4.88795	4.57568	8.10214	4.38477
TG (16:0/18:1/18:1)	16.806	876.802	[M+NH4]+	43334.3	13947.7	16639	16071.9	6227.41	2595.13	3535.29	5871.54	1063.44	320.771	1353.56	1182.19	560.145	547.914	1103.94	614.61	403.02	129.658	384.518	340.157	56.2894	127.464	221.817	606.973	136.975	170.436	117.725	100.432	296.191	206.965	66.5759	59.043	26.0685	114.96	198.681	99.8384	297.294	460.952	44.7555	21.7573	11.3301	20.6907	25.2928	19.7833	33.477	9.79234
TG (16:0/18:1/18:2;O)	16.132	890.781	[M+NH4]+	2148.06	1630.18	1338.58	510.671	253.396	304.091	109.201	73.5916	44.8655	17.2589	39.2928	2.27465	15.6209	80.8884	3.12318	12.3177	24.6786	30.1251	4.40775	0.512318	0.177969	0.114982	0.0590819	0.977951	0.214484	0.173486	0.0149308	0.792022	0.68753	0.390769	0.231817	0.209985	0.182138	0.136131	0.110823	0.832265	0.543388	0.181395	0.0179217	0.0311774	0.00204486	0.00863673	0.0121227	0.00541943	0.00887201	0.0360877
TG (16:0/18:1/18:2)	16.532	874.787	[M+NH4]+	28254.5	7221.21	13828.3	11282	3952.85	1423.67	4814.49	7754.77	544.696	211.157	929.552	1350.21	303.26	464.955	1428.19	457.344	179.093	74.3928	503.164	477.405	105.344	191.633	265.554	623.223	209.798	315.835	278.13	240.834	536.197	288.209	72.1227	96.6505	47.5296	170.723	220.78	199.059	598.445	600.047	80.4442	54.8092	13.6593	41.8375	42.1231	30.0716	57.0159	21.6635
TG (22:0/15:2/15:2;O1)	15.513	888.766	[M+NH4]+	1108.56	887.707	638.787	197.759	254.635	245.007	158.576	103.168	31.5583	14.808	25.8541	2.23594	13.4342	44.3597	3.84757	8.07136	18.1718	25.6463	4.29862	0.563213	0	0	0	0	0	0	0	0	0	0	0	0	0	0	0	0	0	0	0	0	0	0	0	0	0	0
TG (16:1/18:1/18:2)	16.279	872.772	[M+NH4]+	24383.9	8428.7	14763.5	9615.83	2746.68	2040.7	5935.79	6123.34	378.579	251.956	833.835	1107.09	306.105	705.877	1219.09	403.766	159.177	114.62	464.518	416.959	75.2841	118.094	131.872	406.282	155.665	241.981	216.928	205.637	447.948	192.686	40.2135	61.4498	37.6266	117.74	124.546	193.134	494.643	364.76	52.0313	42.6713	6.89304	36.989	28.1419	17.6653	38.8642	16.5712
TG (16:0/18:2/18:3)	16.063	870.755	[M+NH4]+	17513.5	11096.3	12880.3	7019.28	2967.13	2611.51	4066.82	4296.87	433.623	378.98	727.466	533.156	342.501	894.244	560.538	348.952	185.349	225.709	311.403	138.275	34.9538	44.0592	43.4969	172.433	55.0922	85.7634	55.0925	83.8802	248.126	77.3747	11.8547	28.1324	13.6353	44.3971	33.5761	79.8445	247.755	102.014	10.3862	10.5272	2.24163	19.3283	10.1481	4.92868	14.4154	5.8132
TG (16:0/18:2/18:4)	15.897	868.739	[M+NH4]+	8018.03	5997.66	6939.44	2666.8	1283.07	1147.15	1849.49	2287.64	217.716	160.794	352.45	107.086	175.08	417.555	116.072	114.676	77.0916	120.327	104.583	13.6983	4.27801	5.27904	6.28619	31.2861	9.8187	12.617	4.43211	16.1294	47.8446	11.4971	1.40591	3.66421	2.49075	6.51927	4.46583	14.5327	34.8136	13.5009	2.0281	0.788171	0.49472	3.09757	1.48954	0.716094	2.10066	0.843264
TG (16:0/20:0/18:1)	17.534	906.848	[M+NH4]+	7228.81	6187.39	3266.47	3273.52	1614.66	633.94	240.714	460.629	294.423	60.7035	179.276	99.6189	192.673	129.714	108.79	97.4766	97.858	36.08	30.5404	20.3191	1.46622	3.32616	9.4682	28.6593	3.32408	4.12889	2.79102	2.57987	10.1325	8.0189	2.31161	1.77651	0.635956	3.50827	6.06643	2.81225	4.96976	14.3167	1.80988	0.488308	0.264238	0.364415	0.578442	0.328625	0.677303	0.201928
TG (16:0/18:1/20:1)	17.246	904.833	[M+NH4]+	33604.2	15744.5	10324.8	11384.4	3795.51	1969.36	1633.74	2655.67	873.77	309.303	923.997	662.269	473.997	427.26	604.798	344.918	276.448	112.135	190.564	123.366	11.224	26.4677	69.4378	184.912	15.7834	30.0001	16.457	15.5953	70.8928	52.3403	22.0588	12.4886	6.67149	27.2564	43.1355	18.9022	15.1549	83.4289	8.56912	3.51666	1.94055	2.2715	3.63415	2.75061	5.41225	0.656279
TG (18:0/18:1/18:2)	16.928	902.817	[M+NH4]+	26607.3	9541.31	7753.55	9226.49	3674.38	1694.11	2580.97	4639.32	717.044	389.045	907.592	978.01	402.958	374.97	929.195	344.126	220.394	86.9796	299.839	326.803	49.2746	106.886	209.588	600.592	106.317	147.654	136.577	99.6221	276.685	158.634	61.6148	44.9903	22.2186	106.393	147.846	90.8038	252.076	275.992	52.0139	20.7843	7.36907	17.2865	21.5123	16.4134	28.799	8.14797
TG (18:1/18:1/18:2;O)	15.728	916.796	[M+NH4]+	918.907	656.955	372.49	176.481	94.3324	98.7765	59.8063	37.5594	19.7378	18.1208	18.7063	1.32463	7.9208	37.6321	2.75063	4.46022	8.49604	13.5463	2.31313	0.456485	0	0	0	0	0	0	0	0	0	0	0	0	0	0	0	0	0	0	0	0	0	0	0	0	0	0
TG (18:1/18:1/18:2)	16.615	900.801	[M+NH4]+	10490.4	2386.35	3870.55	3932.63	1984.37	742.734	2376.41	3884.8	275.454	167.874	461.454	781.117	169.031	176.923	829.595	188.311	83.0355	33.2336	259.058	419.574	78.6354	144.072	263.139	528.995	153.27	248.628	251.162	188.602	403.581	173.25	73.8521	66.5635	36.6427	150.811	166.078	170.299	509.34	368.496	80.0076	38.0376	7.81628	31.3134	30.9823	22.1005	48.5884	17.3697
TG (18:2/18:3/18:0;O)	15.578	914.781	[M+NH4]+	617.861	507.719	324.003	102.118	113.534	143.049	86.4419	61.2759	19.1456	14.7023	16.9909	1.20972	7.67667	23.9993	2.35525	4.84582	10.7848	18.0822	3.25061	0.527411	0	0	0	0	0	0	0	0	0	0	0	0	0	0	0	0	0	0	0	0	0	0	0	0	0	0
TG (16:0/18:2/20:3)	16.364	898.786	[M+NH4]+	8042.38	3061.1	4018.35	2991.61	1562.01	724.166	2697.75	3122.8	172.982	199.198	355.501	719.398	136.911	233.173	831.451	174.721	69.4178	47.6591	264.816	435.811	80.5654	127.982	200.659	396.404	184.031	294.938	255.757	269.806	485.85	164.414	55.4477	80.8116	45.3501	159.64	133.304	204.34	684.587	390.821	87.37	46.6826	6.90018	33.2559	25.4955	15.2257	49.5245	19.4947
TG (18:1/18:2/18:3;O)	15.482	912.765	[M+NH4]+	424.718	341.823	140.468	30.7608	62.9836	63.2876	60.5842	52.6932	9.95538	5.6467	7.17205	0.864896	4.37693	9.77409	1.58082	2.27087	2.86814	3.95379	1.6993	0.304786	0	0	0	0	0	0	0	0	0	0	0	0	0	0	0	0	0	0	0	0	0	0	0	0	0	0
TG (18:2/18:2/18:2)	16.139	896.771	[M+NH4]+	6829.16	3568.06	5135.92	2588.62	1804.88	1256.25	4002.82	4039.01	174.603	257.482	393.556	553.708	173.083	273.87	616.45	187.494	90.1182	97.7512	320.455	346.759	45.8023	62.0148	73.6928	201.942	141.916	228.483	132.038	243.126	312.436	93.2489	29.3305	59.3817	0.0455686	94.8279	66.198	209.635	470.521	214.746	52.0192	26.1455	4.64811	18.9478	12.2088	7.08233	27.0049	12.1633
TG (18:2/18:2/18:3;O)	15.696	910.75	[M+NH4]+	0	0	0	0	0	0	0	0	0	0	0	0	0	0	0	0	0	0	0	0	0	0	0	0	0	0	0	0	0	0	0	0	0	0	0	0	0	0	0	0	0	0	0	0	0	0
TG (18:2/18:2/18:3)	15.978	894.755	[M+NH4]+	7690.41	5048.78	5558.78	2361.14	943.344	880.921	1678.8	1748.32	210.404	209.214	385.613	243.536	203.19	355.73	267.551	87.6068	53.7728	73.3361	111.513	14.7137	9.45269	10.8324	15.4896	55.167	11.6387	14.0968	6.02912	16.0295	95.8827	25.9489	3.64761	7.72288	6.0401	15.15	9.62172	11.7869	34.1626	17.2577	3.41859	1.23225	2.11018	7.02932	4.29297	2.34741	4.49565	1.89586
TG (18:0/18:4/18:4)	15.982	892.74	[M+NH4]+	3037.99	2581.37	2504.33	822.706	184.177	178.298	295.67	337.133	89.3909	73.6488	152.259	40.5119	80.0191	146.368	40.7607	14.3718	11.3147	19.7078	16.8802	1.01243	1.08255	1.23287	2.00409	8.91077	0.998172	0.843641	0.338252	1.23301	13.8776	3.54482	0.449798	0.991398	0.104736	2.26439	0.998239	0.140646	2.88966	1.19671	0.28485	0.0409777	0.450833	1.36527	0.761134	0.388107	0.885759	0.398747
TG (18:0/18:1/20:1)	17.547	932.864	[M+NH4]+	13008.8	6950.89	2911.37	3711.71	1310.38	561.978	391.909	639.76	360.095	106.379	333.86	177.905	246.135	137.111	133.918	85.9044	76.6476	31.6161	54.0406	14.5268	1.10935	2.79259	9.8383	15.8304	2.00634	2.7841	2.02203	2.54039	8.50245	5.84831	2.90251	2.9699	1.45559	2.88313	4.76354	2.09231	3.02015	6.74477	1.9511	0.211762	0.138444	0.227615	0.306459	0.166632	0.337582	0.0843483
TG (20:0/18:1/18:2)	17.227	930.848	[M+NH4]+	20146.9	9350.63	4953.31	6185.58	2333.82	1115.44	1234.22	2337.45	568.657	315.177	624.852	463.68	341.503	265.274	379.987	180.339	137.391	61.3989	149.039	82.3363	8.05733	19.1085	54.4588	111.699	14.872	12.2787	9.26979	17.3564	54.0816	37.4925	14.8359	9.36783	4.31998	21.0071	26.9509	16.1363	26.4814	45.5822	10.328	1.71106	0.974592	1.77021	2.15951	1.28605	2.85471	0.751874
TG (18:1/20:1/18:2)	16.924	928.832	[M+NH4]+	7280.42	3154.61	2183.39	2075.75	1647.66	771.021	1426.82	2439.14	235.16	186.88	334.388	454.166	173.774	122.3	393.126	114.912	74.9555	34.5922	168.077	115.898	14.5826	31.1002	71.7055	135.484	27.3755	45.2405	30.8722	39.5335	80.8926	51.8393	21.2589	15.1078	10.1162	35.9293	36.6252	33.397	69.3031	72.624	28.5735	4.1424	1.32937	3.34461	3.50953	2.03344	5.66198	1.74132
TG (8:0/28:3/20:4)	16.428	922.786	[M+NH4]+	4118.82	1680.41	2331.27	1156.42	554.012	292.42	1043.97	1012.68	90.7064	91.1732	198.355	287.35	75.0058	110.63	365.751	53.702	23.076	18.3098	115.039	56.3804	17.1882	27.407	65.4981	76.3868	25.0175	35.6139	22.1791	33.238	105.914	53.964	12.1884	15.7761	15.8529	45.6829	25.8181	32.5316	83.2332	68.4378	26.706	4.47228	4.94659	6.1084	6.51757	5.54536	9.45898	5.51002
TG (18:2/18:2/20:4)	16.064	920.771	[M+NH4]+	4943.38	3074.51	3026.94	1517.31	506.717	404.616	1100.35	1063.55	127.317	149.873	271.22	313.887	119.15	194.027	404.292	51.7484	26.5267	31.1762	100.899	30.8343	11.1557	15.7609	31.7343	51.0587	15.6746	22.5312	10.4611	25.7414	94.5383	42.6262	8.28811	12.441	0.109402	31.009	16.5568	0.339887	53.8241	35.0665	13.0743	2.7595	3.39905	6.33183	5.19263	3.88305	6.98668	4.14162
TG (18:0/22:0/18:2)	18.034	960.896	[M+NH4]+	1464.7	1099.04	382.412	448.619	166.353	70.4372	40.312	84.0201	42.8802	15.9195	41.9266	43.213	48.5243	12.7312	25.7318	7.04358	6.51913	2.51043	9.28544	3.05288	0.157431	0.538394	1.91728	3.42047	0.458617	0.412769	0.443751	0.492792	0.99342	0.757866	0.866786	0.905112	0.254188	0.602733	0.875334	0.450015	0.337798	0.716843	0.706369	0.301648	0.0205347	0.0243602	0.042325	0.00548071	0.0189156	0.00724591
TG (18:1/18:1/22:1)	17.677	958.879	[M+NH4]+	5261.67	2908.09	943.118	1489.39	519.607	210.182	204.627	397.027	148.191	71.9654	152.132	122.141	123.689	52.4877	85.9005	27.1258	23.9337	10.6515	35.9145	12.9798	1.39922	2.97732	9.47015	14.2468	2.46475	1.33248	1.86409	2.75145	8.10904	4.39889	4.22631	2.24535	1.237	3.93981	3.783	2.35869	2.19176	3.62726	4.30477	0.260083	0.0685954	0.0531082	0.0572619	0.0175844	0.0561571	0.0299711
TG (22:0/18:1/18:3)	17.325	956.864	[M+NH4]+	3238.74	1576.17	720.653	798.608	640.115	268.502	393.387	747.245	105.93	74.7194	137.731	162.518	94.8002	39.0845	107.598	34.8839	27.1495	12.2552	60.0322	23.3379	2.34151	5.48	17.7176	27.2525	4.47228	5.57857	4.64767	5.78319	14.9118	8.16264	5.45579	3.39805	2.04325	7.15325	7.80789	4.85754	5.86751	10.1188	8.11107	0.572772	0.172021	0.238474	0.383184	0.108596	0.500469	0.159017
TG (18:3/20:3/20:3)	16.188	946.786	[M+NH4]+	1120.15	612.506	555.449	298.696	84.8668	58.5268	224.254	193.213	29.4823	64.6739	66.3233	120.567	33.02	38.5419	161.529	7.9542	4.13431	4.25925	20.0923	12.3329	7.73429	11.7323	26.3455	34.2392	7.13318	7.98429	5.22681	8.35101	63.1336	21.6167	7.40699	8.13033	8.30831	21.4351	9.51999	13.9109	20.6991	14.3962	10.0353	1.31652	2.56404	3.64187	3.03111	2.60887	10.2467	6.07548
TG (22:0/18:1/20:1)	18.497	988.928	[M+NH4]+	210.371	236.41	39.2332	88.7852	30.8278	16.1618	6.73629	19.6248	6.85716	5.66099	6.95449	15.2141	13.4294	1.47413	8.97035	1.40528	1.00385	0.751457	1.94356	0.771544	0	0	0	0	0	0	0	0	0	0	0	0	0	0	0	0	0	0	0	0	0	0	0	0	0	0
TG (8:0/24:0/28:3)	18.124	986.912	[M+NH4]+	699.993	563.666	117.623	212.952	77.6618	32.9039	33.4969	65.2923	23.2407	16.6729	25.1	50.5178	38.1671	5.28738	30.2427	3.39111	3.1024	1.38039	9.32864	3.30785	0.2667	0.568322	2.36064	5.38748	0.411996	0.38071	0.522181	0.754334	1.70382	0.684917	1.15841	0.598181	0.284837	0.831676	1.22835	0.575135	0.492107	0.848831	0.765112	0.0637017	0.0136957	0.0141697	0.0292931	0.00252692	0.0353029	0.0151232
TG (18:0/24:1/18:3)	17.862	984.896	[M+NH4]+	527	335.683	92.665	144.331	118.655	45.2277	59.9687	126.348	20.1266	15.6262	23.9553	51.6278	32.4109	5.02847	33.2662	4.47594	3.81357	1.79887	13.6051	5.90917	0.438	0.940846	4.19134	7.32706	1.28569	1.07424	1.3568	1.73194	2.95012	1.10745	1.61367	0.918846	0.445218	1.46182	2.01734	1.23042	1.20155	2.50886	2.56468	0.0910437	0.00158351	0.00894427	0.0128328	0.00138391	0.0266437	0.00802411
TG (23:0/34:1/18:3)	19.125	1195.13	[M+NH4]+	46.0398	73.2698	21.0156	27.2697	20.4226	15.2099	19.0956	31.0903	1.99416	6.34554	3.61925	13.4836	7.0251	1.04565	9.61632	1.31222	0.621831	0.419153	2.20278	6.49773	1.97674	1.59462	3.0961	7.26844	2.94188	2.01393	2.46255	6.05412	6.8742	2.78731	3.3825	3.50068	1.57322	1.87094	2.36035	3.06531	2.56928	3.29004	1.44363	1.0091	0	0	0	0	0	0
TG (O-17:1/14:0/15:0)	15.477	780.744	[M+NH4]+	0	0	0	0	0	0	0	0	0	0	0	0	0	0	0	0	0	0	0	0	0	0	0	0	0	0	0	0	0	0	0	0	0	0	0	0	0	0	0	0	0	0	0	0	0	0
TG (O-22:2/16:4/16:4)	12.812	874.727	[M+NH4]+	0	0	0	0	0	0	0	0	0	0	0	0	0	0	0	0	0	0	0	0	0	0	0	0	0	0	0	0	0	0	0	0	0	0	0	0	0	0	0	0	0	0	0	0	0	0
TG (O-19:2/18:1/18:1)	16.478	900.828	[M+NH4]+	0	0	0	0	0	0	0	0	0	0	0	0	0	0	0	0	0	0	0	0	0	0	0	0	0	0	0	0	0	0	0	0	0	0	0	0	0	0	0	0	0	0	0	0	0	0
[truncated: 74 more columns]
