# Supplementary material for: Effect of exercise on multi-compartment lipid metabolism in murine models fed an obesogenic diet using non-targeted LC/MS
Source: Front Nutr. 2025 Oct 23;12:1673002. doi: 10.3389/fnut.2025.1673002 (PMC12588870; doi:10.3389/fnut.2025.1673002)
Supplement: Supplementary file 2 [file Table_2.XLSX]

## Sheet: Table S1
Table S1: Detailed composition of the diet
D11102001:AIN-93M Rodent Diet With 10% (by wt) as Safflower Oil
Class description	Ingredients	Grams (g)	pecentage (%)
Protein	Casein, Lactic, 30 Mesh	140	14
Protein	Cystine, L	1.8	0.18
Carbohydrate	Starch, Corn	415.7	41.57
Carbohydrate	Lodex 10	155	15.5
Carbohydrate	Sucrose, Fine Granulated	90	9
Fiber	Solka Floc, FCC200	50	5
Fat	Safflower Oil, USP	100	10
Mineral	S10022M	35	3.5
Vitamin	V10037	10	1
Vitamin	Choline Bitartrate	2.5	0.25
Anti-oxidant	tert-Butylhydroquinone (tBHQ)	0.01	0
Dye	Dye, Yellow FD&C #5, Alum. Lake 35-42%	0.05	0
	Total:	1000.06	100

## Sheet: Table S2
	Table S2: statistical analysis values (p-values) between control and OBD groups of sedentary (Sed) and exercise (Exe)
		Liver		Left ventricle (LV)		Plasma		Spleen		Feces
Lipids		Sed	Exe	Sed	Exe	Sed	Exe	Sed	Exe	Sed	Exe
		0.181029	0.00868322	0.0443465	0.319607	0.189999	0.146018	0.369557	0.346126	0.142902	0.000389746
FA 12:0		0.140779	0.0253674	0.0701591	0.308558	0.245605	0.00981805	0.377939	0.305418	2.0822e-06	6.10311e-06
FA 13:0		0.0624481	0.022919	0.0994935	0.365883	0.0791994	0.388618	0.302965	0.316087	2.74539e-05	5.21646e-05
FA 14:0		0.111696	0.0061979	0.00150745	0.285419	0.000126463	0.230688	0.350253	0.353571	0.0031738	0.00138179
FA 14:1		0.228266	0.0120352	0.110764	0.423981	0.018615	0.435915	0.267081	0.400327	0.00332689	0.00065672
FA 14:1;(2OH)		0.0029592	0.00569519	0.290318	0.108776	0.478646	0.0994754	0.37296	0.383407	0.0187979	0.300344
FA 15:0		0.00647084	0.0941581	0.0364472	0.0321402	0.0250462	0.109925	0.376382	0.389695	0.000123972	0.000702559
FA 15:1		0.002632	0.00258156	0.0261417	0.480384	0.00722588	0.0231704	0.00235539	0.204549	0.000127839	0.0355328
FA 15:2		0.134786	0.0173636	0.0227714	0.485692	0.18786	0.434017	0.352836	0.370755	0.000342672	0.00431819
FA 16:0		0.056291	0.103307	0.00379129	0.333694	0.169411	0.429688	0.387351	0.0264742	0.110968	0.262451
FA 16:0;(2OH)		0.00276967	0.0524613	0.0325383	0.454628	0.0196923	0.112724	0.292419	0.420505	0.133202	0.329711
FA 16:1		0.00051436	0.00310236	0.0280103	0.450917	0.480421	0.113115	0.140424	0.303171	0.0603147	0.0185289
FA 16:2		0.00255647	0.0154872	0.291479	0.27023	0.171468	0.0197386	0.0781045	0.17109	0.128486	0.0617087
FA 16:3		0.0463602	0.386883	0.0877318	0.102479	0.16444	0.0395539	0.311804	0.426199	0.0300446	0.384892
FA 17:0		NF	NF	NF	NF	NF	NF	NF	NF	0.103868	0.455479
FA 17:0(2OH)		0.103421	0.0104447	0.0599588	0.437912	0.333035	0.38077	0.276982	0.367086	0.264506	0.057695
FA 18:0		0.0399118	0.00913639	0.461853	0.229444	0.0308995	0.238613	0.404123	0.207916	0.125639	0.126112
FA 18:0(2OH)		0.00626111	0.0254519	0.0246154	0.347942	0.051043	0.471871	0.329561	0.43192	0.000213983	0.00113298
FA 18:1		0.00968715	0.0183051	0.065509	0.361656	0.0917541	0.127194	0.127708	0.465933	1.43249e-07	3.8312e-08
FA 18:2		0.062542	0.258028	0.000483777	5.0159e-05	0.00419218	0.00292836	0.130575	0.305535	9.86877e-10	2.46536e-08
FA 18:3		0.000138822	0.00105169	0.0179514	0.337071	0.0270091	0.170189	0.371094	0.201789	0.000102764	0.000396068
FA 18:4		0.209759	0.0840327	0.477778	0.27228	NF	NF	0.446612	0.111217	NF	NF
FA 18:4;(2OH)		0.131513	0.0838347	0.103028	0.0898899	0.384408	0.0374296	0.366129	0.303005	0.00302609	0.00873746
FA 19:0		0.240947	0.00296779	0.194861	0.249978	0.373233	0.203127	0.341427	0.267575	5.0956e-09	0.000396369
FA 20:0		0.0385048	0.240556	9.04524e-05	5.57853e-06	0.103895	0.0340111	0.330021	0.344702	1.5108e-06	7.73122e-06
FA 20:0;(2OH)		0.0042207	0.0327156	0.122853	0.0239678	0.0395193	0.12311	0.276118	0.451458	8.59797e-07	0.0199097
FA 20:1		0.0294674	0.00348335	0.180532	0.288043	0.174038	0.0802473	0.0707558	0.101326	0.0585448	0.425188
FA 20:2		0.0293709	0.00162792	0.269226	0.0697666	0.151176	0.268861	0.0853109	0.420939	0.409168	0.442502
FA 20:2;(2OH)		0.324817	0.00808844	0.494302	0.322006	0.0433697	0.439516	0.331154	0.167949	0.412175	0.352143
FA 20:3		0.0460199	0.00789232	0.29133	0.269944	0.000770167	0.0121862	0.0949403	0.0827376	0.000168428	0.139372
FA 20:4		6.81698e-07	0.00267163	0.00179595	3.14688e-09	0.000170773	0.000305361	0.053484	0.256354	0.000986351	0.0700658
FA 20:5		0.000164612	0.00104314	0.0183999	0.163957	0.273933	0.177869	0.34515	0.0168525	0.000306433	0.104082
FA 20:5;(2OH)		0.124764	0.0992285	0.240085	0.000519533	0.0130704	0.045972	0.275515	0.349702	1.22637e-08	0.000260549
FA 21:0		0.114413	0.000734783	0.144474	0.0540738	0.124023	0.0620613	0.394376	0.398417	2.34014e-09	2.13445e-05
FA 22:0		0.0292468	0.16711	0.0103439	0.14254	0.169932	0.125673	0.0392942	0.163585	2.68215e-08	0.000492325
FA 22:0;(2OH)		0.195604	0.0295506	0.330189	0.0224261	0.0413511	0.0834748	0.224993	0.425027	6.75108e-10	0.0020229
FA 22:1		0.000201289	0.000924368	0.00614394	0.0409665	0.203446	0.00634004	0.0334805	0.0284841	0.00490702	0.0166308
FA 22:4		0.00675096	0.00882563	0.00132408	0.0905054	0.140945	5.29963e-05	0.218251	0.235087	0.164171	0.181176
FA 22:4;(2OH)		0.0039787	0.000602205	0.273443	0.23972	0.100151	7.67832e-05	0.482574	0.0989493	2.55834e-06	0.000702588
FA 22:5		4.40898e-06	0.166865	0.000587057	0.0658896	0.214909	0.00265604	0.1084	0.300799	0.000224257	0.181414
FA 22:5;(2OH)		2.13416e-06	5.20709e-05	0.000163027	1.50375e-07	4.32623e-05	0.000251385	0.0236555	0.0293256	0.00971029	0.154422
FA 22:6		0.00151684	0.0011582	0.00494354	0.0636954	0.00809182	0.00417957	0.00409819	0.00257553	0.0466587	0.0476041
FA 22:6;(2OH)		0.0334229	0.0381054	0.185149	0.177993	0.20092	0.00794117	0.311104	0.483517	2.3906e-08	1.71595e-05
FA 23:0		NF	NF	NF	NF	NF	NF	NF	NF	0.00409564	0.0260393
FA 23:0;(2OH)		0.0027035	0.135937	0.0071027	0.399794	0.449212	0.355259	0.150594	0.342468	1.82601e-12	0.000341329
FA 23:1		0.434449	0.00395501	0.395073	0.100965	0.403332	0.0248407	0.186669	0.326157	4.97138e-08	7.65202e-06
FA 24:0		0.0200974	0.208367	0.443715	0.102786	0.0285192	0.165877	0.146569	0.357021	0.000686506	0.00995881
FA 24:0;(2OH)		0.394035	0.0104904	0.125951	0.367851	0.337842	0.193955	0.253054	0.21127	5.32427e-13	3.26331e-05
FA 24:1		0.373686	0.27145	0.324632	0.154091	0.140016	0.311372	0.112216	0.112441	0.365168	0.0759136
FA 24:1;(2OH)		0.000991969	0.0131287	0.0035057	0.0445232	0.00569022	0.0163982	0.0694833	0.075809	9.16343e-09	0.00197972
FA 24:2		0.00303885	0.400476	0.195106	0.0118903	0.159767	0.0416488	0.172006	0.203013	1.65971e-06	0.000114335
FA 25:0		0.256354	0.121659	0.00401319	0.160165	0.353208	0.0815405	0.0308708	0.477345	2.38465e-10	0.000440116
FA 25:1		0.151426	0.0725909	0.0485015	0.0675747	0.145363	0.00158887	0.309779	0.346072	0.472579	0.00198506
FA 26:0		NF	NF	NF	NF	NF	NF	NF	NF	0.00253094	0.0264872
FA 26:0;(2OH)		NF	NF	0.0763092	0.488769	0.244717	0.0383264	0.210962	0.481698	3.16945e-11	0.000250448
FA 26:1		0.00371998	0.358279	0.149051	0.091434	0.0433441	0.0677148	0.318497	0.336148	0.049798	0.000104876
FA 27:0		NF	NF	NF	NF	NF	NF	NF	NF	4.3257e-10	0.00190077
FA 27:1		0.298885	0.0441493	0.19032	0.123871	0.0384177	0.00294295	0.325814	0.410335	0.00638073	0.300134
FA 28:0		0.463225	0.216108	0.217705	0.48139	0.269483	0.202212	0.297866	0.147791	0.11535	0.000195622
SFAHFA 2:0/24:0;O		NF	NF	NF	NF	NF	NF	NF	NF	0.0104514	0.000360147
SFHAFA 2:0/24:2;O		NF	NF	NF	NF	NF	NF	NF	NF	9.73782e-05	0.0223195
FAHFA 16:0/18:1;O		NF	NF	NF	NF	NF	NF	NF	NF	0.0917999	0.0934966
FAHFA 18:1/18:1;O		0.32024	0.0188652	0.250829	0.457902	0.0786609	0.362459	0.18841	0.479762	0.0138482	4.42537e-05
SFAHFA 2:0/20:0;O		NF	NF	NF	NF	NF	NF	0.172231	0.0348963	0.0135266	4.32771e-05
SFAHFA 2:0/22:0;O		NF	NF	NF	NF	NF	NF	NF	NF	0.113272	0.00018417
SFAHFA 2:0/23:0;O		NF	NF	NF	NF	NF	NF	NF	NF	0.1664	0.000286103
SFAHFA 2:0/24:1;O		NF	NF	NF	NF	NF	NF	NF	NF	0.204127	0.011566
SFAHFA 3:0/24:0;O		NF	NF	NF	NF	NF	NF	NF	NF	4.36638e-05	0.0383345
SFAHFA 4:0/24:0;O		NF	NF	NF	NF	NF	NF	NF	NF	7.1502e-14	6.50051e-08
FAHFA 25:1/19:0;O		NF	NF	NF	NF	0.177959	0.0163403	NF	NF	0.000764136	0.0185324
Cer (d18:0/16:0(3OH))		NF	NF	NF	NF	0.177959	0.00554667	0.393961	0.156419	0.0136187	0.00224086
Cer (t18:0/16:0(2OH))		8.42332e-06	0.346714	0.254523	0.00294872	0.48232	0.393669	0.0323147	0.135236	0.434352	0.157068
Cer (d18:1/16:0)		NF	NF	NF	NF	NF	NF	NF	NF	0.000129426	0.00472048
Cer (d18:0/17:0(3OH))		0.0301426	0.276032	0.272051	0.098397	0.108463	0.0826076	0.202807	0.406039	1.70142e-07	1.50352e-05
Cer (d18:2/18:1(2OH))		0.0101257	0.0245409	0.414074	0.0193013	0.421484	0.0330535	0.49501	0.135762	1.16942e-07	0.00586973
Cer (d18:1/20:0)		0.254844	0.287815	0.26887	0.151341	0.0628912	0.0774617	0.267153	0.435433	6.2851e-08	3.38861e-05
Cer (t18:3/20:1(2OH))		0.0877653	0.443421	0.316605	0.0298518	0.387969	0.052895	0.0987977	0.131654	4.06845e-05	0.0026293
Cer (t18:0/22:0)		0.416815	0.0185369	0.363283	0.400325	0.230165	0.0660063	0.222354	0.468518	0.292054	0.253114
Cer (t18:0/22:0(2OH))		0.285854	0.263323	0.412981	0.00637277	0.211575	0.149396	0.237657	0.284207	0.0101343	0.0425518
Cer (d18:0/22:1)		8.85081e-05	0.355915	0.498418	0.00406225	0.194774	0.0287906	0.391685	0.143055	1.72953e-06	0.000180354
Cer (d18:0/22:1(2OH))		0.0170799	0.0442016	0.499777	0.0158028	0.469562	0.0361769	0.465629	0.10795	9.91472e-07	0.000170678
Cer (t18:1/22:0(2OH))		0.0313384	0.146769	0.33885	0.00372706	0.482418	0.0175772	0.3508	0.130572	0.213268	0.0647449
Cer (d18:1/22:1)		NF	NF	NF	NF	NF	NF	NF	NF	0.168764	0.102021
Cer (t18:0/23:0(2OH))		0.141338	0.0461075	0.241469	0.00250729	0.0632278	0.0205148	0.256704	0.274867	8.22479e-07	0.00481914
Cer (d18:1/23:0)		0.037574	0.330207	0.247486	0.0599943	0.0552588	0.0674182	0.107742	0.12302	0.0260985	0.327146
Cer (d18:0/24:0(2OH))		0.0239275	0.311266	0.200694	0.0111482	0.0816038	0.0658275	0.0947781	0.120439	0.0295606	0.33897
Cer (t18:0/24:0)		0.435525	0.325564	0.132355	0.0070763	0.00960188	0.262806	0.41878	0.143237	9.03706e-06	0.00737078
Cer (t18:1/24:0)		0.00943552	0.341452	0.330648	0.469421	0.456592	0.0124527	0.117345	0.196985	0.000232714	0.0114054
Cer (t18:0/24:1)		0.180899	0.368378	0.412084	0.00632862	0.215431	0.0270845	0.237917	0.114358	0.000687153	0.0222492
Cer (t18:1/24:0(2OH))		0.48478	0.122698	0.158948	0.0709936	0.0285408	0.06112	0.304447	0.166363	8.59091e-05	0.0308048
Cer (d18:0/24:2)		0.0503091	0.0878041	0.172739	0.127403	0.333436	0.11758	0.0217084	0.127758	0.00309731	0.0489609
Cer (d18:0/24:3)		0.172196	0.315778	0.489712	0.191086	0.193104	0.478441	0.0220391	0.281134	2.31002e-05	0.0137578
Cer (d18:0/25:0)		NF	NF	0.409768	0.00192396	0.499441	0.0208495	0.18771	0.203783	1.66432e-05	0.00728513
Cer (t18:0/25:0(2OH))		0.392362	0.0126108	0.143153	0.00199154	0.00913889	0.448725	0.490674	0.29274	4.92142e-05	0.014127
Cer (d18:0/25:1)		0.34299	0.0499281	0.348033	0.00107531	0.0431101	0.24083	0.271601	0.224139	0.0124304	0.0627233
Cer (t18:1/25:0(2OH))		NF	NF	NF	NF	NF	NF	NF	NF	0.0292088	0.132251
Cer (d18:0/26:0)		0.242492	0.291382	0.263035	0.0373007	0.119208	0.333478	0.209522	0.0655877	0.152461	0.44615
Cer (t18:0/26:0)		0.0510207	0.106193	0.177004	0.329048	0.123029	0.332596	0.140875	0.122785	0.000743942	0.0169469
Cer (t18:0/26:0(2OH))		0.396921	0.464141	0.199998	0.0752153	0.143131	0.262476	0.452086	0.118866	1.52327e-05	0.0128372
Cer (d18:0/26:1)		0.442024	0.356055	0.160807	0.00717334	0.0121974	0.239267	0.409672	0.137648	0.0858551	0.225614
Cer (t18:1/26:0(2OH))		NF	NF	NF	NF	NF	NF	NF	NF	7.84611e-05	0.00392174
Cer (d18:1/28:0)		NF	NF	NF	NF	NF	NF	NF	NF	0.00130311	0.0277251
Cer (d18:0/15:0(3OH)(FA 15:0))		NF	NF	NF	NF	NF	NF	NF	NF	0.000136392	0.0147621
Cer (d18:0/17:0(3OH)(FA 15:0))		0.00246511	0.179988	0.205117	0.412038	0.268798	0.0122636	0.2305	0.082823	6.81345e-05	0.00989645
HexCer (t18:0/16:0(2OH))		0.0563611	0.343276	NF	NF	0.177959	0.00880685	0.0641302	0.0691269	0.00144656	0.0225929
HexCer (d18:1/16:0)		NF	NF	NF	NF	NF	NF	NF	NF	0.0268588	0.0291057
HexCer (d18:1/18:1;O)		8.95285e-05	0.0968973	0.471588	0.0812527	0.425317	0.0888988	0.476491	0.286774	6.27932e-05	0.00353104
HexCer (t18:0/20:0(2OH))		NF	NF	NF	NF	NF	NF	NF	NF	0.000406467	0.00440559
HexCer (t18:0/22:0(2OH))		0.402822	0.180229	0.155727	0.0273189	0.0752711	0.0274757	0.216861	0.482397	0.000790617	0.03654
HexCer (d18:0/22:1)		0.177959	0.167501	0.359493	0.127491	0.177959	0.0869725	0.147143	0.174148	0.00106356	0.0383187
HexCer (t18:0/23:0(2OH))		0.405415	0.125772	0.130079	0.157859	0.179395	0.078889	0.375697	0.117638	0.000380761	0.000338761
HexCer (d18:0/24:0;O)		NF	NF	NF	NF	NF	NF	NF	NF	0.00085557	0.0134777
HexCer (t18:0/24:0(2OH))		0.0635994	0.255164	0.175573	0.129073	0.0124718	0.363584	0.0564278	0.230773	0.00116967	0.312362
HexCer (d18:1/24:0)		0.467187	0.0977479	0.160942	0.0491207	0.0336012	0.00919039	0.291433	0.325298	1.86286e-05	0.0002616
HexCer (t18:0/24:1(2OH))		0.0124001	0.332713	0.176647	0.0661155	0.146589	0.137159	0.382997	0.382768	0.0271411	0.129387
HexCer (d18:2/24:0)		0.0730765	0.0263045	0.137262	0.0809735	0.126364	0.201295	0.203454	0.420857	2.68573e-05	0.0032351
HexCer (t18:0/24:2(2OH))		1.01094e-08	7.62601e-07	0.192397	0.0135029	0.0385109	0.167788	0.252234	0.175323	7.0336e-12	1.43163e-05
SG 28:1;O;Hex		2.32878e-07	1.44631e-05	0.252573	0.00455664	0.0373979	0.187053	0.2553	0.192703	1.23787e-10	2.43559e-06
SG 29:1;O;Hex		6.84689e-07	1.0025e-06	0.0815224	0.026723	0.0408775	0.178034	0.224385	0.192447	2.6936e-10	1.65058e-05
SG 29:2;O;Hex		0.000730787	0.0209709	0.129526	0.102835	0.191124	0.0254884	0.335552	0.107744	NF	NF
SM (d18:1/15:0)		0.442363	0.0471223	0.14286	0.0682489	0.0111003	0.0528464	0.111042	0.0264903	0.126441	0.358003
SM (d18:1/16:0)		0.00135334	0.11053	0.227755	0.152117	0.148035	0.0350714	0.355679	0.0600265	0.134554	0.0649949
SM (d18:2/16:0)		0.0355142	0.0109712	0.120708	0.00712179	0.40729	0.0618465	0.261549	0.161539	1.68e-05	0.00595221
SM (d18:0/23:1)		0.0683132	0.125049	0.0302983	0.00629317	0.168761	0.102852	0.348959	0.0590505	NF	NF
SM (d18:1/24:0)		0.0429095	0.0128214	0.0531538	0.00581699	0.123034	0.0317388	0.271537	0.0621438	0.00144154	0.0170075
SM (d18:1/24:1)		0.0419801	0.164738	0.00297085	0.0879079	0.421858	0.117088	0.416059	0.0306666	0.334354	0.0281266
LPC 16:0		0.405869	0.0734307	0.330985	0.495912	0.224854	0.278047	0.327781	0.0901509	0.491236	0.3321
LPC 18:0		7.4679e-05	0.319468	0.00204419	0.036713	0.000254353	0.330424	0.0923409	0.176349	5.03769e-06	0.000281679
LPC 18:1		0.0108935	0.0410409	0.00450914	0.0643099	0.215739	0.422411	0.178137	0.109079	5.11522e-05	0.00217946
LPC 18:2		0.000923256	0.0136637	0.00787984	0.0635883	0.460873	0.0155028	0.145411	0.0952486	0.000115608	0.168214
LPC 20:4		0.00141002	0.0315027	0.000139454	0.00124089	0.000121121	8.71277e-08	0.235641	0.0707928	0.00210682	0.0254419
LPC 22:5		0.000170144	0.00979015	0.000941942	4.31569e-05	0.0114346	0.000854507	0.125309	0.440891	0.00033085	0.0991297
LPC 22:6		0.0229576	0.147217	0.0479263	0.031571	0.0125722	0.407376	0.23899	0.140268	0.0106154	0.32817
LPC 18:3		0.00105344	0.0314449	0.204658	0.0450459	0.19107	0.0589609	0.177855	0.27502	0.00130396	0.274507
LPE 15:0		0.0027866	0.0926612	0.0552774	0.170655	0.0119653	0.291323	0.126668	0.189202	2.75009e-05	0.000317512
LPE 16:0		0.188156	0.0265708	0.382619	0.26273	5.54552e-05	0.033119	0.318553	0.117079	0.00309148	0.00775547
LPE 18:0		0.122254	0.201772	0.229895	0.480698	0.45753	0.07319	0.0439407	0.160035	0.000395111	0.00326212
LPE 18:1		0.00206333	0.00223028	0.0128215	0.021497	0.000209647	0.0089948	0.227082	0.0298261	3.09522e-06	0.00024273
LPE 18:2		0.0323605	0.0349262	0.00556289	0.0111095	0.00150449	0.00282493	0.196797	0.0791111	0.0402797	0.0324059
LPE 20:4		7.97363e-06	0.00814096	0.000223322	0.0014277	0.00174904	1.47647e-05	0.252667	0.0225572	0.0227569	0.00018352
LPE 22:5		2.11519e-05	0.12781	0.000678178	1.04461e-05	0.012899	0.00668165	0.111172	0.0374853	0.0227643	0.153335
LPE 22:6		0.000304575	0.0189385	0.333431	0.383736	0.45355	0.28018	0.39431	0.167338	0.0788509	0.461194
LPE O-16:1		0.346176	0.0899683	0.417416	0.294695	0.00539096	0.119362	0.135711	0.394815	0.354203	0.146791
LPE O-18:1		0.100272	0.0876298	0.356767	0.415436	0.153997	0.37749	0.24381	0.13817	0.0992986	0.194266
LPE O-18:2		0.0191281	0.0216869	0.0774158	0.26248	5.69156e-05	0.00724787	0.195257	0.0139212	0.0222777	0.0357922
LPE O-20:1		NF	NF	NF	NF	NF	NF	NF	NF	0.328676	0.00761941
LPG 15:0		0.00745768	0.00230208	NF	NF	0.0361973	0.0378788	NF	NF	0.325939	0.0165978
LPG 16:0		0.00997941	0.0195234	0.264033	0.263757	0.000233099	3.14774e-05	0.184828	0.0926828	0.152469	0.00858416
LPG 18:0		0.279342	0.0119422	0.196285	0.285021	0.000106821	0.00603686	0.219239	0.103969	0.164084	0.0458911
LPG 18:1		0.000221442	0.00382109	0.0382307	0.0104957	5.16098e-05	0.00249737	0.0595374	0.270924	0.016935	0.366971
LPG 18:2		0.0244836	0.0054288	0.0313025	0.0671533	0.000269909	0.000411631	0.0215751	0.435205	0.00220153	0.00376372
LPG 20:4		0.432023	0.101026	0.00476802	0.000413151	0.19364	0.197778	0.190393	0.0272971	6.03143e-05	0.00326105
LPI 16:0		0.454533	0.161062	0.401848	0.130686	0.020663	0.00924895	0.198888	0.146873	0.0145094	0.117443
LPI 18:0		0.010163	0.27642	0.180022	0.200401	0.189625	0.209557	0.171268	0.271278	NF	NF
LPI 18:1		0.177227	0.0692199	0.448604	0.215094	0.0292701	0.0856301	0.179203	0.116142	NF	NF
LPI 20:4		0.050555	0.0778524	0.113848	0.0710996	0.0326755	0.0277073	0.189448	0.0862724	NF	NF
LPS 20:4		0.000547866	0.00439205	0.00294279	0.000534721	0.0308715	1.71979e-06	0.00673039	0.00125001	NF	NF
LPS 22:6		0.337397	0.0867463	0.496276	0.226217	0.00561312	0.150538	0.371468	0.223644	0.326284	0.366294
LPE 18:3		0.00706506	3.30341e-05	9.43913e-06	0.362476	0.316814	0.00135465	0.370343	0.498016	0.181249	0.0130402
PC (16:0/16:0)		0.0900836	0.462608	0.00552277	0.050621	0.00223843	0.0947242	0.247755	0.298623	0.242003	0.109193
PC (16:0/16:1)		0.00144758	0.000665848	1.90807e-06	0.0417566	0.00178655	0.392116	0.02262	0.104376	0.000108029	0.0109279
PC (16:0/18:1)		0.0113003	0.375818	0.0307583	0.015002	0.147756	0.180531	0.318312	0.0771396	0.000718962	0.0124577
PC (16:0/18:2)		0.128517	0.346311	0.155778	0.00319157	0.140082	0.0164621	0.0297623	0.108456	NF	NF
PC (16:1/18:2)		0.0767238	0.000826386	0.00108926	2.01952e-05	0.000229327	0.272836	0.00658847	0.37266	NF	NF
PC (18:0/18:1)		0.0381982	0.00797886	0.488281	0.048348	0.177184	0.0148938	0.110977	0.14967	0.000690181	0.00912891
PC (18:0/18:2)		3.80069e-05	4.31445e-07	0.0070362	0.195294	1.07589e-05	1.73541e-08	0.0907838	0.161826	0.000338339	0.00014115
PC (18:1/18:2)		0.104048	0.00678175	0.0838155	0.0148765	0.0570801	0.0304005	0.478838	0.0378172	0.0130187	0.0185977
PC (18:2/18:2)		NF	NF	0.00242046	0.0358481	0.0181243	0.185527	0.0699973	0.209792	NF	NF
PC (20:0/18:2)		0.0745606	0.158275	0.255404	0.493755	0.375851	2.13959e-05	0.0779163	0.101044	0.333612	0.40465
PC (18:0/20:4)		0.000433201	6.47497e-06	0.000301365	0.0153626	0.000124288	1.61524e-08	0.0880292	0.100437	NF	NF
PC (18:1/20:4)		0.00318435	1.11248e-07	4.83992e-05	3.77704e-05	0.0152992	0.0477742	0.267289	0.0691605	NF	NF
PC (18:2/20:4)		0.365904	0.375701	0.443698	0.297599	0.0608281	0.143897	0.145227	0.0388604	NF	NF
PC (O-17:1/11:0)		0.0657727	0.147108	1.4327e-05	0.000607871	0.183537	0.0433066	0.463422	0.153935	0.426606	0.0541341
PC (O-17:0/13:0)		0.308252	0.391972	0.109254	0.252701	0.418184	0.454899	0.129981	0.0667858	1.13593e-05	0.00034512
PC (O-19:2/11:0)		7.71115e-05	0.0482433	0.0115185	0.00226628	0.0108676	0.1751	0.0236739	0.150444	1.30009e-05	0.000315677
PC (O-19:1/13:0)		0.00471081	0.331786	0.482059	0.46529	0.0349096	0.171902	0.173053	0.160975	NF	NF
PC (O-19:2/13:1)		NF	NF	NF	NF	NF	NF	NF	NF	0.101774	0.338729
PC (O-19:0/15:0)		NF	NF	NF	NF	NF	NF	NF	NF	5.23937e-08	0.00116036
PE (14:0/15:0)		0.20158	0.178133	0.423432	0.123616	0.177959	0.127491	0.174928	0.193836	6.31795e-06	0.128981
PE (15:0/15:0)		NF	NF	NF	NF	NF	NF	NF	NF	1.53807e-07	0.000322151
PE (15:0/16:0)		NF	NF	NF	NF	NF	NF	NF	NF	9.17251e-06	0.00537081
PE (15:0/18:2)		NF	NF	NF	NF	NF	NF	NF	NF	0.036297	0.00732374
PE (18:1/16:0;O)		0.268317	0.00225923	0.258692	0.0596391	0.0047121	0.216572	0.0431779	0.299479	0.107667	0.293097
PE (16:0/18:1)		0.00598226	0.0642051	0.000906484	0.00104031	7.73606e-06	0.00106241	0.254938	0.0424518	2.36277e-07	0.00155817
PE (16:0/18:2)		NF	NF	NF	NF	NF	NF	NF	NF	0.000367594	0.0162488
PE (18:1/18:0;O)		0.000613525	0.00424882	0.000650879	0.000190094	0.101729	0.47415	0.0549312	0.459285	0.000760947	0.231356
PE (18:0/18:1)		0.0102956	0.17369	0.09261	0.0830381	0.016645	0.279698	0.323236	0.0477212	0.00990551	0.36813
PE (18:0/18:2)		0.0161272	0.163017	0.00547056	0.00537124	0.000649202	0.0483226	0.159894	0.0712194	7.86046e-10	0.000451318
PE (18:1/18:2)		0.000569927	0.404069	0.111953	0.00492219	0.218289	0.0237983	0.342527	0.0405048	4.62186e-06	0.0444002
PE (16:0/20:4)		0.0672896	0.0449629	0.0312475	0.0014844	0.173536	0.232985	0.0573801	0.0716896	NF	NF
PE (16:1/20:4)		0.261402	0.282615	0.19841	0.378226	0.0118419	8.15605e-06	0.208103	0.065608	0.0728189	0.0581359
PE (18:0/20:4)		3.1482e-07	0.000658529	7.53886e-05	0.00166661	0.00064772	2.71013e-09	0.133772	0.067631	NF	NF
PE (18:1/20:4)		0.000127735	0.00230012	0.255785	0.134261	0.000544994	0.00204691	0.159712	0.0829085	7.35355e-05	0.110434
PE (18:2/20:4;O2)		NF	NF	NF	NF	NF	NF	NF	NF	1.53807e-07	0.000322151
PE (16:0/22:6)		3.20953e-05	0.00538404	0.000238316	0.00227681	0.0213214	0.000113839	0.0716888	0.137231	NF	NF
PE (18:0/22:6)		0.0661362	0.156817	0.432912	0.479536	0.132752	6.66834e-05	0.123798	0.0488973	4.16462e-05	0.0612322
PE (22:5/18:2;O2)		1.68477e-05	0.0018251	0.000129463	0.00282623	0.00289841	2.89923e-05	0.00245787	0.0165441	NF	NF
PE (18:1/22:6)		3.13515e-05	0.000168322	6.16004e-05	0.00653723	0.284554	0.152338	0.144038	0.0437635	0.0229813	0.0164128
PE (18:2/22:6;O2)		0.426068	0.032486	0.487803	0.279419	0.000452372	0.027192	0.000225772	0.0953222	0.160415	0.446265
PE (O-16:1/18:2)		0.166745	0.0104435	0.00018134	0.00076925	0.0137901	0.398184	0.0999299	0.0272504	0.00722222	0.176252
PE (O-18:1/18:1)		0.48842	0.0196628	0.0275864	0.00706109	0.00240081	0.0288565	0.178721	0.370959	0.000114188	0.150321
PE (O-18:1/18:2)		0.0664442	0.00336799	0.00150982	0.0774011	0.27482	0.107389	0.268923	0.210681	0.211107	0.346455
PE (O-16:1/20:3)		0.268317	0.00225923	0.258692	0.0596391	0.0047121	0.216572	0.0431779	0.299479	0.107667	0.293097
PE (O-16:1/20:4)		6.31881e-05	0.323429	0.00117656	0.00205013	0.0209897	0.000366483	0.1794	0.0145871	0.308633	0.383376
PE (O-16:1/22:5)		0.00025886	0.00366727	2.96307e-07	1.40867e-05	0.0149698	0.000133693	0.00322054	8.53177e-06	0.0334142	0.167907
PE (O-18:3/20:4)		0.00012152	0.000133689	0.00327986	0.00386016	7.0872e-05	0.000103459	0.0263362	0.0149161	0.332492	0.282346
PE (O-18:1/22:4)		0.00213166	0.146782	0.00059267	1.69974e-05	0.00121566	7.61725e-05	0.000296751	3.03472e-05	4.3126e-05	0.0271161
PE (O-18:2/22:6)		0.00712331	3.35372e-05	1.03054e-05	0.362552	0.315775	0.00136313	0.369808	0.499139	0.21507	0.00669544
PE (O-19:0/22:5)		0.000892196	0.000584886	0.000108235	0.00887528	0.263912	0.0315524	0.00805666	0.320663	0.211719	0.152422
PE (O-19:0/22:6)		0.00012152	0.000133689	0.00327986	0.00386016	7.0872e-05	0.000103459	0.0263362	0.0149161	NF	NF
PE (O-20:1/22:5)		0.000592923	0.00416843	0.2901	0.155039	0.000275823	0.00793328	0.420481	0.0414699	0.0114226	0.288906
PG (16:0/16:0)		0.124358	0.0317432	0.0141957	0.0905876	0.0344347	0.026594	0.123219	0.242633	0.128116	0.0977108
PG (16:0/18:1)		0.000443884	0.0162664	0.00380019	0.0665377	0.000250879	0.000531439	0.176716	0.309781	0.0229194	0.202443
PG (16:0/18:2)		0.143067	0.0309491	0.355524	0.225562	0.0176997	0.0294521	0.335562	0.0929437	0.188489	0.220338
PG (18:0/18:1)		0.0375694	0.0254789	0.03318	0.0028902	0.116631	0.441317	0.337211	0.423032	1.3164e-13	0.00195658
PG (18:1/18:1)		0.000599877	0.0165735	0.0212566	0.445259	0.0138052	0.0195933	0.233758	0.47416	0.147862	0.0550676
PG (18:1/18:2)		0.000323018	7.65508e-06	0.104946	0.0336582	0.00144633	0.0246599	0.01772	0.217018	0.425189	0.0958109
PG (18:2/18:2)		0.00452897	0.0107419	0.0558669	0.0817164	0.344619	0.048984	0.184871	0.107219	0.000313977	0.0259024
PG (16:0/22:1)		0.00245745	0.00716583	0.0209652	0.17372	0.00360054	0.0141882	0.193641	0.4107	5.74339e-06	0.025323
PG (18:1/20:1)		0.000271821	0.00340666	0.450449	0.0711088	0.0477652	0.0238284	0.381219	0.446684	0.309367	0.457092
PG (18:1/20:4)		2.31673e-05	2.19109e-05	0.126216	0.0495751	0.00445601	0.0246255	0.13636	0.356861	0.372917	0.296675
PG (18:2/20:4)		0.00452897	0.0107419	0.0558669	0.0817164	0.344619	0.048984	0.184871	0.107219	0.000313977	0.0259024
PG (16:0/24:2)		0.0684129	0.000999982	0.00949981	0.0071618	0.138432	0.0291762	0.28656	0.221584	NF	NF
PG (18:1/22:4)		1.51012e-05	0.00895349	0.0189058	0.184315	0.0159085	0.00442235	0.156837	0.0504667	NF	NF
PG (18:2/22:4)		0.28678	0.0282484	0.161273	0.0185224	0.0592768	0.019282	0.321689	0.147532	0.263499	0.169831
PG (18:2/22:5)		0.000539398	0.00684151	0.000302183	0.175465	0.315081	0.26043	0.255877	0.00793144	6.63444e-05	0.000300638
PG (18:2/22:6)		8.58823e-05	0.0015478	0.000314191	0.0402868	0.016199	0.00229049	0.324614	0.0568333	0.00853538	0.00771304
PG (20:4/22:4)		0.000180609	1.47484e-05	0.018834	0.00184436	0.00311992	0.00120088	0.15232	0.0214647	0.00235972	0.312294
PG (20:4/22:5)		0.28678	0.0282484	0.161273	0.0185224	0.0592768	0.019282	0.321689	0.147532	0.263499	0.169831
PG (22:5/22:5)		5.69715e-05	5.05009e-05	0.000224223	0.002055	0.041586	0.00420978	0.0201127	1.76674e-05	3.09316e-08	0.000456736
PG (22:6/22:6)		0.335782	0.000350856	0.0155828	0.00105309	0.311385	0.200449	0.158962	0.00514965	3.41508e-05	0.408997
PG (22:4/22:5)		NF	NF	NF	NF	NF	NF	NF	NF	3.86901e-09	0.00147676
PG (O-14:1/16:0)		0.357278	0.462833	NF	0.0453875	0.00273371	0.37672	0.17712	0.127491	0.000381328	3.16791e-05
PG (O-15:1/16:0)		NF	NF	NF	NF	NF	NF	NF	NF	2.88933e-08	0.00206219
PG (O-16:1/16:0)		NF	NF	NF	NF	NF	NF	NF	NF	0.000642458	0.231707
PG (O-18:1/16:0)		NF	NF	NF	NF	NF	NF	NF	NF	2.31464e-05	0.288561
PG (O-16:1/18:1)		0.357278	0.462833	NF	0.0453875	0.00273371	0.37672	0.17712	0.127491	0.000381328	3.16791e-05
PG (O-16:1/18:2)		0.0473531	0.125269	0.013928	0.124767	0.0735865	0.275833	0.0428343	0.236264	0.000367974	0.0582404
PG (O-16:4/18:2)		0.0473531	0.125269	NF	NF	NF	NF	NF	NF	0.000367974	0.0582404
PG (O-18:1/18:1)		0.143067	0.0309491	0.355524	0.225562	0.0176997	0.0294521	0.335562	0.0929437	0.188489	0.220338
PG (O-18:2/18:1)		0.0011	0.399498	0.000439406	6.19812e-05	0.072445	0.0272891	0.0241243	5.37773e-05	1.22662e-08	0.00717265
PG (O-19:2/18:0)		0.0775113	0.00767956	5.72295e-05	0.237937	0.495825	0.183684	0.0903083	1.86342e-06	0.194589	2.67968e-05
PI (16:0/18:1)		0.00871436	0.253064	0.0820811	0.214529	0.0117863	0.456825	0.223315	0.0946742	0.203895	0.000164586
PI (16:0/18:2)		0.018128	0.271856	0.216526	0.192674	0.120485	0.402624	0.234641	0.0795154	0.14874	0.0295591
PI (18:0/18:2)		0.271038	0.0819648	0.225146	0.210557	0.42531	0.345561	0.310482	0.46774	0.175037	3.24582e-06
PI (18:1/18:2)		0.0207543	0.113404	0.0764444	0.261778	0.177256	0.323011	0.467002	0.0447569	0.160912	2.07402e-05
PI (16:0/20:4)		0.184814	0.0833438	0.00760058	0.204228	0.13968	0.226455	0.291495	0.111439	0.144287	0.37102
PI (18:0/20:3)		0.0229471	0.355147	0.237249	0.202403	0.464954	0.217528	0.214486	0.050195	0.144695	0.302656
PI (18:0/20:4)		0.0433481	0.0128619	0.0872593	0.206326	0.055082	0.291143	0.104908	0.350809	NF	NF
PI (18:1/20:4)		0.0014435	0.24453	0.0897824	0.0955626	0.154482	0.250317	0.0466597	0.0750692	0.152	0.0561328
PI (20:0/20:4)		0.247342	0.054894	0.176916	0.21224	0.469633	0.316629	0.102089	0.154442	NF	NF
PI (O-19:1/18:2)		0.211191	0.0504684	0.441708	0.0837544	0.0898932	0.36906	0.338186	0.0838098	0.14996	0.0337659
PI (O-18:1/20:4)		0.000440477	0.0202992	0.326747	0.122415	0.0275377	0.0186939	0.214016	0.279597	0.147947	0.47103
PI (Cer 21:0;O2/13:0;O)		NF	NF	NF	NF	NF	NF	NF	NF	0.154738	0.0453981
PI (Cer 21:0;O2/14:0;O)		0.018601	5.32135e-05	0.0151268	0.220248	0.0661249	0.0586703	0.308374	0.0108245	0.465989	0.0175846
PS (18:0/18:1)		0.0277406	0.000307812	0.190057	0.497908	0.0153282	0.203411	0.039814	0.34799	0.285423	0.00494928
PS (16:0/20:4)		9.40127e-05	7.33291e-07	0.000144199	0.157483	0.458961	0.28568	0.317845	0.115947	0.174762	0.280392
PS (18:0/20:3)		0.00111126	0.26025	0.000670736	0.0291034	0.18111	0.475661	0.239734	0.00777168	0.34426	0.152499
PS (18:0/20:4)		0.036836	0.356065	0.330012	0.112027	0.24901	0.142349	0.366431	0.00585107	NF	NF
PS (18:1/20:4)		0.00358593	0.0196925	0.0205233	0.15776	0.0972265	0.00149784	0.169676	0.00900537	0.00219139	0.0075441
PS (17:1/22:4)		9.40127e-05	7.33291e-07	0.000144199	0.157483	NF	NF	0.317845	0.115947	NF	NF
PS (18:0/22:4)		0.000176185	1.05482e-05	9.50703e-05	8.53983e-05	0.0139252	0.0193909	0.00718237	0.000117764	0.117889	0.130085
PS (18:0/22:5)		0.0372939	0.0200276	0.0294662	0.026978	0.39827	0.308388	0.0183547	0.103344	0.00343797	0.0121008
PS (18:0/22:6)		6.86012e-05	2.01782e-06	0.00845385	0.179981	0.103046	0.352937	0.0589258	3.00925e-05	NF	NF
PS (18:1/22:6)		0.0299218	0.0910497	0.196716	0.0319945	0.00989248	0.301177	0.256412	0.0521831	0.419373	0.196013
PS (O-22:0/16:3)		0.402554	0.0300067	0.228691	0.193751	4.71982e-05	0.165465	0.289176	0.086632	0.00116067	0.00864529
PS (O-19:0/20:4)		0.474653	0.345568	0.405054	0.0475433	NF	NF	0.374234	0.129984	NF	NF
CL 62:3		0.0106088	0.0243211	0.0930781	0.496079	NF	NF	0.12922	0.409938	NF	NF
CL 64:1		0.0287165	0.0838136	0.139836	0.243388	NF	NF	0.0742691	0.127365	0.0138018	0.00749777
CL 68:2		0.347355	0.0472737	0.109123	0.461273	NF	NF	0.0521238	0.498626	0.0119519	0.173008
CL 68:6		NF	NF	NF	NF	NF	NF	NF	NF	0.0172864	0.000170091
CL 69:3		0.430246	0.147718	0.0177469	0.442338	NF	NF	0.159164	0.469176	NF	NF
CL 70:6		0.428231	0.0575757	0.033258	0.490785	NF	NF	0.172448	0.427269	NF	NF
CL 70:7		0.254901	0.277352	0.0587327	0.095399	NF	NF	0.0413689	0.333662	NF	NF
CL 70:8		0.408429	0.00444085	0.00093109	0.0403056	NF	NF	0.11064	0.203688	0.00169484	0.324129
CL 72:6		0.473267	0.00811102	0.184883	0.25656	NF	NF	0.163378	0.124914	0.00308312	0.243385
CL 72:7		0.00878645	0.0361833	0.127831	0.287583	NF	NF	0.20059	0.13313	NF	NF
CL 72:8		0.255375	0.00182148	0.000323932	0.000199913	NF	NF	0.0672028	0.214267	NF	NF
CL 72:9		0.141807	0.000560465	0.00449202	0.0384633	NF	NF	0.488548	0.185523	NF	NF
CL 74:10		0.000578032	0.0250618	0.052195	0.00880926	NF	NF	0.460352	0.144307	0.000458691	0.00225771
CL 74:6		0.406453	0.0191582	0.229005	0.187275	NF	NF	0.373102	0.105035	NF	NF
CL 74:8		0.178686	0.0277986	0.00718089	0.11242	NF	NF	0.112208	0.369909	NF	NF
CL 74:9		0.000951691	0.0927908	0.0364802	0.1374	NF	NF	0.178878	0.119339	NF	NF
CL 75:7		0.0831817	0.147379	0.00149284	0.00134855	NF	NF	0.104887	0.177893	NF	NF
CL 76:11		0.00722256	0.0457563	6.41923e-05	3.78462e-07	NF	NF	0.119828	0.0578992	NF	NF
CL 76:12		0.000558599	7.17359e-05	0.00564807	0.00149918	0.112699	0.0543155	0.0485056	0.0428421	NF	NF
CL 78:10		0.0419746	0.0143023	0.000126205	8.08581e-10	0.0345883	0.201854	0.177219	0.138331	NF	NF
CL 78:11		0.00207897	0.00103163	0.0073923	0.00360573	0.107728	0.0321425	0.00351372	0.0395991	NF	NF
CL 78:13		0.284003	0.493797	0.000864713	0.00873942	0.0235737	0.00316606	0.477627	0.110647	NF	NF
CL 78:6		3.86661e-06	3.91573e-06	0.0023127	0.00118687	0.00212279	0.00302867	0.224138	0.023396	0.00516658	0.378026
CL 78:8		7.79919e-06	0.37093	0.000511348	0.00221337	0.135089	0.0165207	0.0394898	0.000637936	0.000174622	0.200089
CL 79:8		0.284003	0.493797	0.000864713	0.00873942	NF	NF	0.477627	0.110647	NF	NF
CL 80:8		4.39623e-05	3.98536e-07	0.0339667	0.127371	NF	NF	0.136498	0.366524	NF	NF
CL 82:10		0.000578032	0.0250618	0.052195	0.00880926	NF	NF	0.460352	0.144307	NF	NF
CL 82:15		2.00761e-06	0.00104205	0.00273808	0.00476646	NF	NF	0.254657	0.00601352	NF	NF
CL 82:8		2.00565e-05	0.350552	0.0292672	0.107453	6.77789e-07	0.0549044	0.15588	0.0945516	0.000348804	0.0533684
SL (16:0;O/15:0)		0.070669	0.343807	0.329162	0.0717446	0.267767	0.410869	0.431891	0.121395	0.0403695	0.213794
SPB 18:0;O2		0.00295682	0.0327309	0.0876889	0.0428281	0.375872	0.18739	0.115831	0.147707	0.0130208	0.128393
SPB 18:1;O2		0.100075	0.0894814	0.0838247	0.0774201	0.381379	0.3919	0.0454891	0.13672	0.00112476	0.0191923
CE 18:2		0.0769155	0.0882376	0.0870488	0.0564499	0.429837	0.124875	0.0643743	0.180543	0.00137556	0.266868
CE 20:4		NF	NF	NF	NF	0.015461	0.0051939	NF	NF	NF	NF
CE 20:5		NF	NF	NF	NF	NF	NF	NF	NF	0.00661408	9.51329e-05
ST 27:1;O		NF	NF	NF	NF	NF	NF	NF	NF	5.1462e-06	2.38743e-06
ST 27:2;O		NF	NF	NF	NF	NF	NF	NF	NF	3.30726e-06	0.000356442
ST 28:1;O		0.181167	0.0600562	0.0648976	0.26371	0.0147037	0.0190338	0.0832737	0.121779	8.07951e-09	0.000358877
SE (28:1/18:2)		0.00171201	0.144501	0.114919	0.243083	0.310505	0.0774142	0.326842	0.4259	4.80219e-06	0.0137261
DG (16:0/18:1)		0.00185703	0.103165	0.111184	0.191361	0.396834	0.163007	0.175533	0.333513	5.56319e-06	0.0158255
DG (18:0/18:2)		0.121441	0.0629284	0.286611	0.096704	0.440079	0.135412	0.144863	0.30759	1.14538e-06	0.00539492
DG (18:1/18:2)		NF	NF	NF	NF	NF	NF	NF	NF	3.55762e-07	0.00123377
DG (18:2/18:2)		NF	NF	NF	NF	NF	NF	NF	NF	1.73847e-05	0.00442754
DG (18:2/18:3)		0.0516107	0.0188203	0.155476	0.489271	0.196456	0.228804	0.188338	0.201799	1.99063e-13	3.3046e-08
MG 18:1		0.00255069	0.00101951	0.078175	0.160257	0.220034	0.416596	0.179817	0.386395	1.8791e-13	1.08441e-08
MG 18:2		NF	NF	NF	NF	NF	NF	NF	NF	1.98853e-14	3.16795e-06
MG 18:3		NF	NF	NF	NF	NF	NF	NF	NF	0.00323606	0.211228
MG 21:4		NF	NF	NF	NF	NF	NF	NF	NF	0.00281239	0.414285
MG 21:5		0.010704	0.00124103	0.0702021	0.00446515	0.000282913	0.000694742	0.113623	0.0137144	0.000148243	0.068815
TG (11:0/8:0/20:0;O1)		0.0086855	0.455425	0.324483	0.391155	0.29924	0.240889	0.171781	0.07776	0.0089178	0.0194381
TG (11:0/17:2/16:0;O3)		0.0478442	0.0984454	0.149843	0.250886	0.233881	0.0749066	0.336183	0.124867	7.884e-08	0.00762962
TG (16:0/16:0/18:1)		0.010999	0.0617304	0.274266	0.297041	0.165986	0.131871	0.251885	0.114172	1.80748e-09	0.00198787
TG (16:0/16:1/18:1)		0.00444036	0.0369327	0.283524	0.458335	0.122778	0.253159	0.207326	0.131456	7.80517e-08	0.00490931
TG (16:0/16:1/18:2)		0.00330648	0.0780326	0.278153	0.465719	0.309054	0.434059	0.18737	0.146771	1.07886e-06	0.014864
TG (16:1/16:1/18:2)		0.00698989	0.179582	0.356688	0.35057	0.357998	0.41255	0.257997	0.150783	6.8692e-06	0.0437807
TG (14:0/18:2/18:3)		0.0148616	0.0176247	0.195228	0.329122	0.14331	0.106094	0.318611	0.0918525	8.11673e-08	0.00394464
TG (18:0/18:0/16:1)		0.204177	0.0746935	0.181187	0.156499	0.0314916	0.0840711	0.213523	0.10815	8.06444e-10	0.0021454
TG (16:0/18:1/18:1;O3)		0.0216378	0.0225023	0.181396	0.293226	0.209404	0.0968407	0.351966	0.112479	3.34534e-08	0.00304599
TG (16:0/18:1/18:1)		0.00624376	0.213497	0.453189	0.397588	0.266391	0.25035	0.225871	0.331042	5.66656e-05	0.0410268
TG (16:0/18:1/18:2;O)		0.0331707	0.0570706	0.385652	0.22018	0.336966	0.171495	0.283073	0.110893	1.0364e-09	0.000987984
TG (16:0/18:1/18:2)		0.0201491	0.239656	NF	NF	NF	NF	NF	NF	2.32962e-05	0.0366037
TG (22:0/15:2/15:2;O1)		0.0186194	0.0269916	0.392336	0.207647	0.3942	0.231691	0.227011	0.1143	3.36298e-09	0.00240568
TG (16:1/18:1/18:2)		0.00396796	0.00477885	0.457648	0.322665	0.316296	0.210854	0.231172	0.133008	1.83986e-08	0.00248437
TG (16:0/18:2/18:3)		0.00570592	0.0278129	0.443489	0.414486	0.301889	0.22618	0.34629	0.143936	2.21147e-06	0.0237624
TG (16:0/18:2/18:4)		0.00350561	0.0135295	0.136153	0.463545	0.220277	0.0961846	0.43195	0.0937035	1.36552e-06	0.00964969
TG (16:0/20:0/18:1)		0.0154014	0.00398825	0.11169	0.321593	0.255116	0.0640446	0.373723	0.107683	1.96432e-06	0.0077748
TG (16:0/18:1/20:1)		0.0327259	0.00941466	0.188344	0.361669	0.262402	0.0983208	0.351002	0.113263	1.10274e-07	0.00399218
TG (18:0/18:1/18:2)		0.0153858	0.109667	NF	NF	NF	NF	NF	NF	3.47008e-05	0.0401922
TG (18:1/18:1/18:2;O)		0.0895196	0.0805402	0.343339	0.203461	0.419881	0.144388	0.275676	0.0985804	6.24415e-09	0.00112257
TG (18:1/18:1/18:2)		0.0229468	0.23853	NF	NF	NF	NF	NF	NF	3.16449e-05	0.0411114
TG (18:2/18:3/18:0;O)		0.0526939	0.0890226	0.261907	0.163857	0.383023	0.352551	0.21177	0.105613	5.28797e-10	0.000387436
TG (16:0/18:2/20:3)		0.0508991	0.0660213	NF	NF	NF	NF	NF	NF	4.35244e-05	0.0346337
TG (18:1/18:2/18:3;O)		0.0937348	0.0513225	0.0481192	0.118634	0.171969	0.470473	0.164399	0.109395	8.56243e-09	0.00167944
TG (18:2/18:2/18:2)		NF	NF	NF	NF	NF	NF	NF	NF	6.30565e-05	0.0356909
TG (18:2/18:2/18:3;O)		0.00690872	0.000172646	0.184365	0.271532	0.270981	0.198108	0.499713	0.113749	8.06817e-07	0.0183197
TG (18:2/18:2/18:3)		0.00325797	0.00406068	0.120676	0.168851	0.412787	0.290312	0.283209	0.122596	1.15232e-05	0.0389479
TG (18:0/18:4/18:4)		0.0211423	0.0041651	0.0935268	0.173618	0.173669	0.097112	0.395396	0.122518	4.09737e-05	0.0296711
TG (18:0/18:1/20:1)		0.0259137	0.00076655	0.0932107	0.350513	0.240312	0.0821134	0.406553	0.101637	5.04108e-06	0.00871065
TG (20:0/18:1/18:2)		0.0749764	0.0113952	0.17596	0.361299	0.438331	0.132455	0.277436	0.094963	3.40061e-07	0.00535105
TG (18:1/20:1/18:2)		0.0274148	0.0190878	0.138446	0.424583	0.0213731	0.23437	0.217475	0.10937	1.91364e-08	0.0016192
TG (8:0/28:3/20:4)		0.00848338	0.00194139	0.198012	0.315309	0.0474668	0.437668	0.200308	0.112921	0.000328273	0.00534598
TG (18:2/18:2/20:4)		0.0139075	0.00255657	0.10198	0.0487582	0.0991442	0.0844544	0.301296	0.116142	3.24007e-05	0.0344789
TG (18:0/22:0/18:2)		0.0267535	0.000688228	0.0755489	0.116018	0.114511	0.0633482	0.278102	0.107167	4.94308e-05	0.0292197
TG (18:1/18:1/22:1)		0.0608942	0.00417239	0.104825	0.3249	0.475414	0.131504	0.279256	0.101674	6.74e-06	0.0200344
TG (22:0/18:1/18:3)		0.0142593	0.00627771	0.0427267	0.212772	0.00116282	0.00507573	0.238105	0.0842459	0.0151995	0.123883
TG (18:3/20:3/20:3)		0.0195314	0.00516537	NF	NF	NF	NF	NF	NF	6.06114e-05	0.00507016
TG (22:0/18:1/20:1)		0.0237596	0.00514099	0.108098	0.0747941	0.440966	0.107535	0.261352	0.115131	3.75736e-05	0.0317498
TG (8:0/24:0/28:3)		0.0565615	0.0101819	0.145225	0.487415	0.137371	0.170708	0.277647	0.114416	3.50077e-05	0.0267843
TG (18:0/24:1/18:3)		0.0725804	0.0329718	0.472154	0.162713	NF	NF	0.472563	0.00703083	0.0233821	0.0200028
TG (23:0/34:1/18:3)		NF	NF	NF	NF	NF	NF	NF	NF	4.33975e-06	0.00832933
TG (O-17:1/14:0/15:0)		NF	NF	NF	NF	NF	NF	NF	NF	7.91202e-10	0.120541
TG (O-22:2/16:4/16:4)		NF	NF	NF	NF	NF	NF	NF	NF	3.94498e-08	0.00378131
TG (O-19:2/18:1/18:1)
